# Supplementary material for: A GAN-based approach to solar radiation prediction: data augmentation and model optimization for Saudi Arabia
Source: PeerJ Comput Sci. 2025 Sep 10;11:e3189. doi: 10.7717/peerj-cs.3189 (PMC12453800; doi:10.7717/peerj-cs.3189)
Supplement: Supplemental Information 1 — Clipped and Calibrated SEVIRI Satellite Imagery for Saudi Arabia with Python Scripts for Preprocessing, CSV Export, Results, and Visualization. All scripts, raw satellite files, and processed outputs used in the study: (1) preprocessing scripts to normalize, interpolate, and engineer features from SEVIRI satellite data, (2) Python scripts for SEVIRI .nat file decoding and CSV export using Satpy, (3) generated synthetic datasets via GAN models, and (4) visual summaries (histograms, scatter plots, performance comparisons) illustrating the accuracy and distribution of both real and augmented solar radiation data across climatic zones in Saudi Arabia. [file peerj-cs-11-3189-s001.zip › Supplemental_Materials/clip_saudi_region_fixed.py]

from satpy import Scene
from pyresample.geometry import AreaDefinition
import numpy as np
import pandas as pd
import os
from glob import glob

# 1. Define file path
data_dir = "D:/My Resrarch 2024/A GAN-Based Approach to Solar Radiation Prediction/Supplemental_Materials/Data/Raw/MSG3_20250701_1442"
nat_files = glob(os.path.join(data_dir, "*.nat"))

# 2. Load the raw SEVIRI data
scn = Scene(filenames=nat_files, reader='seviri_l1b_native')
scn.load(['VIS006'])

# 3. Define custom geolocated area for Saudi Arabia (approx 1000x1000 grid)
area_id = 'saudi_arabia'
description = 'Saudi Arabia region'
proj_id = 'geos_msg'
projection = {
    'proj': 'geos',
    'satellite_height': 35785831.0,
    'longitude_of_projection_origin': 0.0,
    'sweep': 'x',
    'h': 35785831.0,
    'a': 6378169.0,
    'b': 6356583.8,
    'units': 'm'
}

width = 1000
height = 1000
area_extent = (-1200000, -150000, 1200000, 1500000)

area_def = AreaDefinition(area_id, description, proj_id, projection, width, height, area_extent)

# 4. Resample to the defined area
scn_resampled = scn.resample(area_def)

# 5. Get reflectance data
vis_img = scn_resampled['VIS006']
data = vis_img.values

# 6. Get lat/lon from area definition grid
lon, lat = area_def.get_lonlats()

# 7. Mask out NaNs and save to CSV
mask = ~np.isnan(data)
df = pd.DataFrame({
    'Latitude': lat[mask],
    'Longitude': lon[mask],
    'Reflectance (%)': (data[mask] * 100).astype(np.float32)
})

output_path = os.path.join(data_dir, 'VIS006_Saudi_Region.csv')
df.to_csv(output_path, index=False)

print(f"✅ Exported Saudi subset to: {output_path}")
