# Supplementary material for: A GAN-based approach to solar radiation prediction: data augmentation and model optimization for Saudi Arabia
Source: PeerJ Comput Sci. 2025 Sep 10;11:e3189. doi: 10.7717/peerj-cs.3189 (PMC12453800; doi:10.7717/peerj-cs.3189)
Supplement: Supplemental Information 1 — Clipped and Calibrated SEVIRI Satellite Imagery for Saudi Arabia with Python Scripts for Preprocessing, CSV Export, Results, and Visualization. All scripts, raw satellite files, and processed outputs used in the study: (1) preprocessing scripts to normalize, interpolate, and engineer features from SEVIRI satellite data, (2) Python scripts for SEVIRI .nat file decoding and CSV export using Satpy, (3) generated synthetic datasets via GAN models, and (4) visual summaries (histograms, scatter plots, performance comparisons) illustrating the accuracy and distribution of both real and augmented solar radiation data across climatic zones in Saudi Arabia. [file peerj-cs-11-3189-s001.zip › Supplemental_Materials/Code/evaluate_data.py]

import pandas as pd
import matplotlib.pyplot as plt
from scipy.stats import wasserstein_distance

# Load original and synthetic data
original_data = pd.read_csv("Data/Processed/solar_data_processed.csv")
synthetic_data = pd.read_csv("Results/synthetic_data_samples/synthetic_data.csv")

# Map original columns to synthetic feature names
original_to_synthetic_map = {
    "Temperature": "Feature_1",
    "Solar_Radiation": "Feature_2"
}

# Initialize results storage
results = []

# Compare Temperature (Feature_1)
plt.hist(original_data["Temperature"], bins=30, alpha=0.7, label="Original Temperature")
plt.hist(synthetic_data["Feature_1"], bins=30, alpha=0.7, label="Synthetic Feature_1")
plt.legend()
plt.title("Temperature (Feature_1): Original vs. Synthetic")
plt.xlabel("Value")
plt.ylabel("Frequency")
plt.savefig("Results/histogram_temperature.png")
plt.show()

# Wasserstein Distance and statistics for Temperature
wd_temp = wasserstein_distance(original_data["Temperature"], synthetic_data["Feature_1"])
results.append(f"Wasserstein Distance (Temperature/Feature_1): {wd_temp}")
results.append(f"Original Temperature Mean: {original_data['Temperature'].mean()}")
results.append(f"Synthetic Feature_1 Mean: {synthetic_data['Feature_1'].mean()}")
results.append(f"Original Temperature Variance: {original_data['Temperature'].var()}")
results.append(f"Synthetic Feature_1 Variance: {synthetic_data['Feature_1'].var()}")

# Compare Solar_Radiation (Feature_2)
plt.hist(original_data["Solar_Radiation"], bins=30, alpha=0.7, label="Original Solar_Radiation")
plt.hist(synthetic_data["Feature_2"], bins=30, alpha=0.7, label="Synthetic Feature_2")
plt.legend()
plt.title("Solar_Radiation (Feature_2): Original vs. Synthetic")
plt.xlabel("Value")
plt.ylabel("Frequency")
plt.savefig("Results/histogram_solar_radiation.png")
plt.show()

# Wasserstein Distance and statistics for Solar_Radiation
wd_solar = wasserstein_distance(original_data["Solar_Radiation"], synthetic_data["Feature_2"])
results.append(f"Wasserstein Distance (Solar_Radiation/Feature_2): {wd_solar}")
results.append(f"Original Solar_Radiation Mean: {original_data['Solar_Radiation'].mean()}")
results.append(f"Synthetic Feature_2 Mean: {synthetic_data['Feature_2'].mean()}")
results.append(f"Original Solar_Radiation Variance: {original_data['Solar_Radiation'].var()}")
results.append(f"Synthetic Feature_2 Variance: {synthetic_data['Feature_2'].var()}")

# Save results to a text file
with open("Results/statistical_metrics.txt", "w") as f:
    for line in results:
        f.write(line + "\n")

print("Analysis complete. Results saved to Results/statistical_metrics.txt.")
print("Original Temperature Min:", original_data["Temperature"].min(), "Max:", original_data["Temperature"].max())
print("Synthetic Feature_1 Min:", synthetic_data["Feature_1"].min(), "Max:", synthetic_data["Feature_1"].max())

print("Original Solar_Radiation Min:", original_data["Solar_Radiation"].min(), "Max:", original_data["Solar_Radiation"].max())
print("Synthetic Feature_2 Min:", synthetic_data["Feature_2"].min(), "Max:", synthetic_data["Feature_2"].max())

print("Original Temperature Min:", original_data["Temperature"].min(), "Max:", original_data["Temperature"].max())
print("Synthetic Feature_1 Min:", synthetic_data["Feature_1"].min(), "Max:", synthetic_data["Feature_1"].max())
print("Original Solar_Radiation Min:", original_data["Solar_Radiation"].min(), "Max:", original_data["Solar_Radiation"].max())
print("Synthetic Feature_2 Min:", synthetic_data["Feature_2"].min(), "Max:", synthetic_data["Feature_2"].max())
