# Supplementary material for: A GAN-based approach to solar radiation prediction: data augmentation and model optimization for Saudi Arabia
Source: PeerJ Comput Sci. 2025 Sep 10;11:e3189. doi: 10.7717/peerj-cs.3189 (PMC12453800; doi:10.7717/peerj-cs.3189)
Supplement: Supplemental Information 1 — Clipped and Calibrated SEVIRI Satellite Imagery for Saudi Arabia with Python Scripts for Preprocessing, CSV Export, Results, and Visualization. All scripts, raw satellite files, and processed outputs used in the study: (1) preprocessing scripts to normalize, interpolate, and engineer features from SEVIRI satellite data, (2) Python scripts for SEVIRI .nat file decoding and CSV export using Satpy, (3) generated synthetic datasets via GAN models, and (4) visual summaries (histograms, scatter plots, performance comparisons) illustrating the accuracy and distribution of both real and augmented solar radiation data across climatic zones in Saudi Arabia. [file peerj-cs-11-3189-s001.zip › Supplemental_Materials/Code/gan_training.py]

import tensorflow as tf
import numpy as np
import pandas as pd
import argparse
import os

# Define the generator model
def build_generator(input_dim):
    model = tf.keras.Sequential([
        tf.keras.layers.Dense(128, activation="relu", input_dim=input_dim),
        tf.keras.layers.Dense(64, activation="relu"),
        tf.keras.layers.Dense(2, activation="tanh")  # Output matches feature dimensions
    ])
    return model

# Define the discriminator model
def build_discriminator(input_dim):
    model = tf.keras.Sequential([
        tf.keras.layers.Dense(64, activation="relu", input_dim=input_dim),
        tf.keras.layers.Dense(32, activation="relu"),
        tf.keras.layers.Dense(1, activation="sigmoid")  # Single output for binary classification
    ])
    model.compile(optimizer=tf.keras.optimizers.Adam(0.0002, 0.5), loss="binary_crossentropy", metrics=["accuracy"])
    return model

# Training function
def train_gan(data, output_dir, input_dim, batch_size, epochs):
    generator = build_generator(input_dim)
    discriminator = build_discriminator(input_dim)

    # Combined model
    discriminator.trainable = False
    gan_input = tf.keras.layers.Input(shape=(input_dim,))
    generated_data = generator(gan_input)
    gan_output = discriminator(generated_data)
    gan = tf.keras.models.Model(gan_input, gan_output)
    gan.compile(optimizer=tf.keras.optimizers.Adam(0.0002, 0.5), loss="binary_crossentropy")

    # Training loop
    for epoch in range(epochs):
        # Sample real data
        real_batch = data.sample(batch_size, replace=True if batch_size > data.shape[0] else False).values.astype("float32")

        # Generate fake data
        noise = np.random.normal(0, 1, (batch_size, input_dim))
        fake_batch = generator.predict(noise)

        # Train discriminator
        d_loss_real = discriminator.train_on_batch(real_batch, np.ones((batch_size, 1)))
        d_loss_fake = discriminator.train_on_batch(fake_batch, np.zeros((batch_size, 1)))
        d_loss = 0.5 * np.add(d_loss_real, d_loss_fake)

        # Train generator
        g_loss = gan.train_on_batch(noise, np.ones((batch_size, 1)))

        # Print progress
        if epoch % 100 == 0:
            print(f"Epoch {epoch}: D Loss Real={d_loss_real[0]:.4f}, D Loss Fake={d_loss_fake[0]:.4f}, G Loss={g_loss:.4f}")

    # Save generated samples
    noise = np.random.normal(0, 1, (100, input_dim))
    synthetic_data = generator.predict(noise)
    synthetic_df = pd.DataFrame(synthetic_data, columns=["Feature_1", "Feature_2"])
    synthetic_df.to_csv(os.path.join(output_dir, "synthetic_data.csv"), index=False)

if __name__ == "__main__":
    parser = argparse.ArgumentParser(description="Train a GAN to generate synthetic data.")
    parser.add_argument("--input", type=str, required=True, help="Path to the processed input dataset.")
    parser.add_argument("--output", type=str, required=True, help="Directory to save synthetic data.")
    parser.add_argument("--batch_size", type=int, default=32, help="Batch size for training.")
    parser.add_argument("--epochs", type=int, default=1000, help="Number of training epochs.")
    args = parser.parse_args()

    # Load dataset
    print(f"Loaded dataset from: {args.input}")
    data = pd.read_csv(args.input)
    numeric_data = data.select_dtypes(include=["float64", "int64"])

    # Ensure output directory exists
    os.makedirs(args.output, exist_ok=True)
    print(f"Output directory: {args.output}")

    # Train GAN
    input_dim = numeric_data.shape[1]
    train_gan(numeric_data, args.output, input_dim, args.batch_size, args.epochs)
