# Supplementary material for: A GAN-based approach to solar radiation prediction: data augmentation and model optimization for Saudi Arabia
Source: PeerJ Comput Sci. 2025 Sep 10;11:e3189. doi: 10.7717/peerj-cs.3189 (PMC12453800; doi:10.7717/peerj-cs.3189)
Supplement: Supplemental Information 1 — Clipped and Calibrated SEVIRI Satellite Imagery for Saudi Arabia with Python Scripts for Preprocessing, CSV Export, Results, and Visualization. All scripts, raw satellite files, and processed outputs used in the study: (1) preprocessing scripts to normalize, interpolate, and engineer features from SEVIRI satellite data, (2) Python scripts for SEVIRI .nat file decoding and CSV export using Satpy, (3) generated synthetic datasets via GAN models, and (4) visual summaries (histograms, scatter plots, performance comparisons) illustrating the accuracy and distribution of both real and augmented solar radiation data across climatic zones in Saudi Arabia. [file peerj-cs-11-3189-s001.zip › Supplemental_Materials/Code/preprocessing.py]

import pandas as pd
import argparse

def preprocess_data(input_file, output_file):
    """
    Preprocesses the raw dataset by handling missing values and normalizing data.

    Parameters:
        input_file (str): Path to the raw dataset.
        output_file (str): Path to save the processed dataset.
    """
    # Load the raw dataset
    print(f"Loading raw dataset from {input_file}...")
    data = pd.read_csv(input_file)
    
    # Drop rows with missing values
    print("Removing missing values...")
    data = data.dropna()
    
    # Normalize numerical columns
    print("Normalizing numerical columns...")
    for column in data.select_dtypes(include=['float64', 'int64']).columns:
        data[column] = (data[column] - data[column].min()) / (data[column].max() - data[column].min())
    
    # Save the processed data
    print(f"Saving processed dataset to {output_file}...")
    data.to_csv(output_file, index=False)
    print("Preprocessing completed!")

if __name__ == "__main__":
    parser = argparse.ArgumentParser(description="Preprocess raw dataset.")
    parser.add_argument("--input", type=str, required=True, help="Path to the raw dataset.")
    parser.add_argument("--output", type=str, required=True, help="Path to save the processed dataset.")
    args = parser.parse_args()
    
    preprocess_data(args.input, args.output)
