# Supplementary material for: A GAN-based approach to solar radiation prediction: data augmentation and model optimization for Saudi Arabia
Source: PeerJ Comput Sci. 2025 Sep 10;11:e3189. doi: 10.7717/peerj-cs.3189 (PMC12453800; doi:10.7717/peerj-cs.3189)
Supplement: Supplemental Information 1 — Clipped and Calibrated SEVIRI Satellite Imagery for Saudi Arabia with Python Scripts for Preprocessing, CSV Export, Results, and Visualization. All scripts, raw satellite files, and processed outputs used in the study: (1) preprocessing scripts to normalize, interpolate, and engineer features from SEVIRI satellite data, (2) Python scripts for SEVIRI .nat file decoding and CSV export using Satpy, (3) generated synthetic datasets via GAN models, and (4) visual summaries (histograms, scatter plots, performance comparisons) illustrating the accuracy and distribution of both real and augmented solar radiation data across climatic zones in Saudi Arabia. [file peerj-cs-11-3189-s001.zip › Supplemental_Materials/Code/verify_synthetic_data.py]

import os
import pandas as pd
import matplotlib.pyplot as plt

# Load synthetic data
synthetic_data_path = r"D:\My Resrarch 2024\A GAN-Based Approach to Solar Radiation Prediction\Supplemental_Materials\Results\synthetic_data_samples\synthetic_data.csv"
synthetic_data = pd.read_csv(synthetic_data_path)
print("Synthetic Data Loaded Successfully!")

# Plot histograms
fig, axes = plt.subplots(1, 2, figsize=(10, 5))
synthetic_data['Feature_1'].hist(ax=axes[0], bins=20)
axes[0].set_title('Feature_1')
synthetic_data['Feature_2'].hist(ax=axes[1], bins=20)
axes[1].set_title('Feature_2')

# Save histograms
output_dir = r"D:\My Resrarch 2024\A GAN-Based Approach to Solar Radiation Prediction\Supplemental_Materials\Results\Visualization"
os.makedirs(output_dir, exist_ok=True)
plt.savefig(os.path.join(output_dir, "synthetic_data_histograms.png"))
print(f"Histograms saved to {output_dir}")

# Show histograms
plt.show()
