# Supplementary material for: A GAN-based approach to solar radiation prediction: data augmentation and model optimization for Saudi Arabia
Source: PeerJ Comput Sci. 2025 Sep 10;11:e3189. doi: 10.7717/peerj-cs.3189 (PMC12453800; doi:10.7717/peerj-cs.3189)
Supplement: Supplemental Information 1 — Clipped and Calibrated SEVIRI Satellite Imagery for Saudi Arabia with Python Scripts for Preprocessing, CSV Export, Results, and Visualization. All scripts, raw satellite files, and processed outputs used in the study: (1) preprocessing scripts to normalize, interpolate, and engineer features from SEVIRI satellite data, (2) Python scripts for SEVIRI .nat file decoding and CSV export using Satpy, (3) generated synthetic datasets via GAN models, and (4) visual summaries (histograms, scatter plots, performance comparisons) illustrating the accuracy and distribution of both real and augmented solar radiation data across climatic zones in Saudi Arabia. [file peerj-cs-11-3189-s001.zip › Supplemental_Materials/Data/Raw/solar_data_raw.csv]

Latitude	Longitude	Reflectance (%)
13.812304928510041	-11.26775969104909	1404.9513
13.812113315068283	-11.244725762486237	1482.3893
13.811922113070041	-11.221694789494997	1449.2015
13.811731322340863	-11.198666765158958	1449.2015
13.811540942706701	-11.175641682568173	1382.8259
13.811350973993745	-11.152619534818975	1371.7634
13.811161416029163	-11.129600315014596	1327.513
13.810972268640079	-11.10658401626432	1294.3252
13.810783531654216	-11.083570631683955	1294.3252
13.810595204899823	-11.060560154395782	1404.9513
13.810407288205548	-11.037552577528436	1471.3268
13.810219781400482	-11.014547894216898	1504.5145
13.810032684314058	-10.991546097602411	1493.4521
13.80984599677638	-10.968547180832749	1493.4521
13.80965971861769	-10.945551137061717	1537.7025
13.809473849668931	-10.92255795944964	1604.0781
13.809288389761512	-10.899567641163127	1648.3286
13.80910333872691	-10.876580175374725	1747.892
13.808918696397539	-10.853595555263636	1747.892
13.808734462605848	-10.830613774014944	1714.7041
13.808550637184982	-10.807634824820123	1670.4539
13.808367219968364	-10.784658700876712	1814.2676
13.808184210789921	-10.76168539538846	1869.5807
13.808001609484107	-10.73871490156532	1869.5807
13.807819415885643	-10.715747212623242	1648.3286
13.807637629829754	-10.692782321784348	1559.8276
13.807456251152065	-10.669820222276787	1670.4539
13.807275279688815	-10.646860907334952	1935.9564
13.807094715276445	-10.623904370199082	1935.9564
13.806914557752018	-10.600950604115608	1858.5178
13.806734806952743	-10.577999602336755	1626.2034
13.806555462716563	-10.555051358120965	1382.8259
13.806376524881799	-10.53210586473263	1172.6365
13.806197993287132	-10.50916311544206	1172.6365
13.806019867771587	-10.48622310352542	1084.1355
13.805842148174776	-10.463285822264922	1106.2607
13.805664834336689	-10.440351264948676	1139.4486
13.80548792609767	-10.417419424870591	1139.4486
13.805311423298683	-10.394490295330616	1139.4486
13.80513532578092	-10.371563869634398	1227.9495
13.804959633385991	-10.348640141093417	1194.7617
13.804784345956108	-10.325719103025099	1084.1355
13.804609463333852	-10.302800748752649	1205.8242
13.804434985362047	-10.279885071604891	1615.1405
13.804260911884139	-10.256972064916594	1615.1405
13.804087242744002	-10.234061722028263	1615.1405
13.8039139777858	-10.211154036286043	1493.4521
13.80374111685425	-10.188249001041894	1526.6399
13.803568659794331	-10.16534660965335	1371.7634
13.803396606451608	-10.142446855483747	1371.7634
13.803224956672004	-10.11954973190205	1393.8885
13.80305371030193	-10.09665523228291	1747.892
13.802882867187927	-10.073763350006397	2046.5824
13.802712427177385	-10.050874078458504	2312.085
13.802542390117775	-10.02798741103059	2312.085
13.802372755857158	-10.005103341119698	2002.3322
13.802203524243923	-9.982221862128378	1869.5807
13.80203469512702	-9.959342967464831	2057.645
13.801866268355536	-9.936466650542569	2135.0833
13.801698243779235	-9.913592904780819	2135.0833
13.801530621248281	-9.890721723604287	2090.833
13.801363400613063	-9.867853100443014	2168.271
13.801196581724493	-9.844987028732586	2223.5842
13.801030164434035	-9.82212350191413	2323.1477
13.800864148593353	-9.79926251343405	2323.1477
13.80069853405453	-9.776404056744145	2489.0867
13.800533320670207	-9.753548125301739	2489.0867
13.800368508293328	-9.73069471256944	2301.0225
13.800204096777385	-9.707843812015325	2068.7078
13.80004008597606	-9.684995417112638	2068.7078
13.799876475743496	-9.662149521340005	2135.0833
13.799713265934567	-9.639306118181594	2035.52
13.799550456403983	-9.616465201126433	1570.8904
13.799388047007417	-9.593626763669254	1471.3268
13.799226037600505	-9.570790799309712	1471.3268
13.799064428039646	-9.547957301552968	1537.7025
13.798903218181438	-9.525126263909268	1482.3893
13.79874240788291	-9.502297679894083	1493.4521
13.798581997001557	-9.47947154302812	1526.6399
13.798421985395233	-9.45664784683724	1526.6399
13.798262372922213	-9.433826584852474	1593.0155
13.79810315944112	-9.411007750609963	1736.8293
13.797944344811098	-9.38819133765106	2345.273
13.7977859288916	-9.365377339522174	3009.029
13.797627911542397	-9.342565749774746	3009.029
13.797470292623919	-9.319756561965473	3252.4067
13.797313071996834	-9.296949769656027	3152.8433
13.797156249522102	-9.27414536641303	2920.5283
13.796999825061269	-9.251343345808293	2688.2136
13.796843798476278	-9.228543701418623	2688.2136
13.796688169629334	-9.205746426825737	2400.5854
13.796532938383077	-9.182951515616383	2223.5842
13.796378104600658	-9.16015896138234	2776.7146
13.79622366814555	-9.137368757720289	3274.5315
13.796069628881503	-9.11458089823178	3274.5315
13.795915986672942	-9.091795376523473	2909.4658
13.795762741384463	-9.069012186206786	2898.403
13.795609892881021	-9.046231320897986	3263.469
13.795457441028201	-9.023452774218399	3871.9128
13.795305385691806	-9.000676539794085	3871.9128
13.795153726738056	-8.977902611255965	4148.4775
13.795002464033598	-8.955130982239806	3838.7246
13.794851597445401	-8.932361646386148	3705.9734
13.794701126840955	-8.90959459734042	3661.7234
13.794551052087998	-8.886829828752727	3274.5315
13.794401373054816	-8.864067334278056	2754.589
13.794252089609975	-8.841307107576071	3241.344
13.794103201622312	-8.818549142311081	4590.982
13.79395470896143	-8.795793432152385	4336.542
13.793806611496864	-8.773039970773672	5066.674
13.79365890909892	-8.750288751853583	4557.794
13.793511601638095	-8.727539769075307	4801.171
13.79336468898536	-8.704793016126722	4624.17
13.79321817101185	-8.682048486700243	5099.8613
13.793072047589396	-8.659306174493095	5553.429
13.792926318590089	-8.63656607320704	5475.9907
13.792780983886429	-8.613828176548456	5011.3613
13.792636043351129	-8.59109247822819	5321.1143
13.792491496857588	-8.568358971961855	5155.175
13.792347344279397	-8.545627651469491	4823.297
13.792203585490494	-8.522898510475663	4380.7925
13.79206022036539	-8.500171542709563	3816.5996
13.79191724877878	-8.47744674190479	3672.7856
13.791774670605779	-8.454724101799439	3894.0376
13.7916324857221	-8.43200361613623	3838.7246
13.791490694003542	-8.40928527866216	3905.1006
13.791349295326391	-8.386569083128744	3318.7825
13.791208289567443	-8.36385502329201	2301.0225
13.791067676603754	-8.341143092912326	2146.1455
13.790927456312643	-8.318433285754406	2157.2087
13.790787628572058	-8.295725595587493	2068.7078
13.790648193260212	-8.273020016185145	1847.4554
13.790509150255684	-8.25031654132527	1781.0798
13.79037049943736	-8.227615164790079	1858.5178
13.790232240684723	-8.204915880366242	1847.4554
13.790094373877396	-8.182218681844612	1880.6433
13.789956898895507	-8.159523563020416	2024.4572
13.789819815619545	-8.136830517693157	2168.271
13.789683123930384	-8.114139539666631	2301.0225
13.789546823709234	-8.091450622748837	2046.5824
13.789410914837653	-8.068763760752038	2367.398
13.789275397197732	-8.046078947492797	2289.9597
13.789140270671663	-8.023396176791739	2289.9597
13.789005535142339	-8.00071544247388	2444.8362
13.788871190492841	-7.978036738368314	2389.5234
13.788737236606588	-7.955360058308288	2478.0242
13.78860367336741	-7.932685396131221	2522.2747
13.788470500659654	-7.910012745678775	2655.026
13.788337718367803	-7.887342100796581	2843.0903
13.788205326376826	-7.8646734553344695	2843.0903
13.788073324572157	-7.842006803146426	2854.1526
13.78794171283942	-7.819342138090402	2732.464
13.787810491064716	-7.796679454028491	2721.4016
13.78767965913445	-7.774018744826812	2887.3403
13.787549216935568	-7.751360004355617	2887.3403
13.787419164355223	-7.728703226489102	3252.4067
13.787289501280824	-7.706048405105399	3606.4102
13.78716022760055	-7.683395534086892	3739.1614
13.787031343202527	-7.660744607319691	3739.1614
13.786902847975417	-7.6380956186939954	3739.1614
13.78677474180835	-7.615448562104	3484.7214
13.786647024590648	-7.592803431447758	3241.344
13.786519696212066	-7.570160220627288	3606.4102
13.786392756562822	-7.547518923548581	3794.4744
13.786266205533442	-7.524879534121497	3794.4744
13.786140043014615	-7.5022420462596715	3717.0356
13.786014268897665	-7.479606453880766	3894.0376
13.785888883074255	-7.456972750906299	4082.1023
13.785763885436213	-7.434340931261507	4281.2285
13.785639275876012	-7.411710988875627	4281.2285
13.785515054286192	-7.389082917681558	4502.481
13.785391220559848	-7.366456711616097	4546.731
13.785267774590517	-7.34383236461989	4624.17
13.785144716271788	-7.321209870637181	4613.1074
13.785022045497898	-7.298589223616138	4613.1074
13.78489976216329	-7.275970417508598	4834.36
13.784777866162944	-7.253353446270235	5287.9263
13.784656357391945	-7.230738303860297	5652.9927
13.784535235745974	-7.208124984241878	6006.996
13.78441450112084	-7.1855134813816415	6006.996
13.78429415341303	-7.162903789250107	6272.4985
13.784174192519096	-7.140295901821295	6228.2476
13.78405461833611	-7.117689813072985	6150.81
13.783935430761309	-7.095085516986485	6349.9365
13.783816629692657	-7.072483007546929	6349.9365
13.783698215028105	-7.049882278742869	6316.749
13.783580186666093	-7.027283324566531	6128.6846
13.783462544505497	-7.0046861390137725	6316.749
13.78334528844551	-6.982090716084	6261.4355
13.783228418385598	-6.95949704978014	6261.4355
13.78311193422565	-6.936905134108705	6040.1836
13.782995835865975	-6.914314963079773	5719.3677
13.782880123207038	-6.89172653070684	5442.803
13.78276479614989	-6.869139831007028	5575.554
13.78264985459583	-6.846554858000909	5575.554
13.782535298446508	-6.823971605712517	5697.2427
13.782421127603879	-6.801390068169345	5852.1196
13.782307341970398	-6.778810239402411	5863.1826
13.78219394144871	-6.75623211344609	5962.745
13.782080925941967	-6.733655684338267	5962.745
13.781968295353595	-6.711080946120195	6161.8726
13.781856049587242	-6.6885078928364745	6139.747
13.781744188547206	-6.665936518535241	6217.1855
13.78163271213786	-6.643366817267862	6416.3125
13.781521620264087	-6.620798783089155	6416.3125
13.781410912831111	-6.598232410057277	6394.187
13.781300589744431	-6.575667692233689	6073.3716
13.781190650909881	-6.553104623683165	5818.9316
13.781081096233839	-6.530543198473889	5531.303
13.780971925622769	-6.507983410677202	5531.303
13.780863138983696	-6.485425254367852	5431.74
13.78075473622387	-6.462868723623784	5420.6772
13.780646717250914	-6.440313812526216	5055.6123
13.780539081972796	-6.417760515159616	4535.6685
13.780431830297962	-6.395208825611743	4535.6685
13.780324962134989	-6.372658737973472	4203.7905
13.780218477392948	-6.350110246338956	4192.728
13.780112375981215	-6.327563344805524	4148.4775
13.780006657809471	-6.305018027473668	3949.3508
13.779901322787898	-6.282474288447116	3949.3508
13.779796370826805	-6.2599321218326525	3440.471
13.779691801837027	-6.237391521740287	2898.403
13.779587615729671	-6.214852482283132	2301.0225
13.779483812416158	-6.192314997577395	2046.5824
13.779380391808326	-6.169779061742424	2046.5824
13.779277353818271	-6.147244668900623	1980.2067
13.779174698358583	-6.124711813177542	1747.892
13.77907242534203	-6.102180488701717	1847.4554
13.77897053468179	-6.079650689604774	2035.52
13.778869026291376	-6.057122410021379	2035.52
13.77876790008468	-6.0345956440892365	1902.7687
13.778667155976024	-6.012070385949107	1714.7041
13.778566793879815	-5.989546629744644	1758.9546
13.778466813710947	-5.967024369622554	1935.9564
13.77836721538475	-5.944503599732561	1935.9564
13.778267998816796	-5.921984314227315	2024.4572
13.778169163922914	-5.899466507262384	1991.2692
13.778070710619447	-5.876950172996344	1880.6433
13.777972638823096	-5.854435305590719	1814.2676
13.777874948450581	-5.831921899209795	1814.2676
13.777777639419376	-5.80940994802095	1648.3286
13.777680711647019	-5.78689944619434	1604.0781
13.777584165051552	-5.764390387903053	1537.7025
13.777487999551232	-5.741882767323005	1570.8904
13.777392215064756	-5.719376578633	1570.8904
13.777296811510977	-5.696871816014607	1703.6414
13.777201788809414	-5.674368473652367	1714.7041
13.777107146879622	-5.651866545733509	1758.9546
13.777012885641653	-5.629366026448129	1681.5165
13.776919005015804	-5.606866909989079	1681.5165
13.776825504922744	-5.584369190552004	1559.8276
13.776732385283625	-5.56187286233538	1626.2034
13.77663964601964	-5.539377919540312	1714.7041
13.7765472870525	-5.516884356370724	2035.52
13.776455308304312	-5.494392167033296	2035.52
13.776363709697453	-5.471901345737398	3462.5962
13.776272491154527	-5.44941188669506	4413.9805
13.776181652598648	-5.426923784121086	3927.2258
13.776091193953212	-5.404437032232926	3086.4675
13.776001115141806	-5.381951625250655	3086.4675
13.775911416088631	-5.359467557397105	2079.7703
13.775822096717963	-5.336984822897661	1836.3928
13.77573315695456	-5.314503415980395	2367.398
13.77564459672345	-5.292023330875971	3141.7803
13.775556415950057	-5.2695445618176935	3141.7803
13.775468614560074	-5.247067103041435	3429.4082
13.775381192479552	-5.224590948785663	3495.784
13.775294149634904	-5.202116093291427	3219.2188
13.77520748595279	-5.179642530802309	2400.5854
13.775121201360278	-5.1571702555644645	2400.5854
13.775035295784788	-5.1346992618265945	1980.2067
13.774949769154043	-5.112229543839915	1847.4554
13.774864621396071	-5.089761095858142	1792.1421
13.774779852439242	-5.0672939121374965	1891.7059
13.7746954622123	-5.044827986936711	1891.7059
13.774611450644224	-5.022363314516949	1814.2676
13.774527817664524	-4.99989988914192	1736.8293
13.774444563202735	-4.977437705077669	1814.2676
13.774361687189021	-4.954976756592798	1858.5178
13.774279189553711	-4.932517037958272	1858.5178
13.774197070227517	-4.910058543447499	1825.3303
13.77411532914145	-4.887601267336273	1637.2657
13.774033966226897	-4.865145203902806	1404.9513
13.773952981415535	-4.842690347427673	1316.4502
13.773872374639286	-4.8202366921937925	1316.4502
13.77379214583068	-4.797784232486541	1316.4502
13.773712294922321	-4.775332962593548	1438.1389
13.773632821847146	-4.752882876804778	1703.6414
13.773553726538616	-4.730433969412596	1770.0171
13.773475008930276	-4.70798623471158	1770.0171
13.773396668956169	-4.685539666998679	1626.2034
13.773318706550583	-4.663094260573096	1537.7025
13.773241121648274	-4.640650009736356	1438.1389
13.77316391418404	-4.618206908792152	1427.0763
13.77308708409335	-4.595764952046552	1427.0763
13.773010631311676	-4.573324133807747	1548.7651
13.772934555775105	-4.550884448386262	1736.8293
13.772858857419857	-4.528445890094771	1913.8312
13.772783536182565	-4.506008453248181	1924.8938
13.772708592000212	-4.483572132163607	1924.8938
13.77263402480997	-4.461136921160299	1880.6433
13.772559834549401	-4.438702814559696	1781.0798
13.772486021156471	-4.4162698066854285	1637.2657
13.77241258456941	-4.39383789186325	1515.5773
13.772339524726894	-4.371407064421091	1515.5773
13.772266841567577	-4.348977318688896	1427.0763
13.772194535030906	-4.326548648998877	1427.0763
13.772122605056273	-4.304121049685218	1393.8885
13.772051051583627	-4.28169451508427	1393.8885
13.77197987455302	-4.259269039534401	1393.8885
13.771909073905098	-4.2368446173761205	1526.6399
13.771838649580603	-4.214421242951928	1537.7025
13.771768601520742	-4.191998910606411	1482.3893
13.771698929667007	-4.169577614686178	1515.5773
13.771629633961158	-4.147157349539839	1515.5773
13.771560714345313	-4.124738109518028	1504.5145
13.771492170761983	-4.1023198889734	1493.4521
13.771424003153923	-4.07990268226057	1416.0137
13.771356211464218	-4.057486483736132	1172.6365
13.771288795636265	-4.035071287758644	1017.76
13.77122175561377	-4.012657088688606	1017.76
13.771155091340892	-3.990243880888505	1039.8851
13.771088802761899	-3.967831658722695	1017.76
13.771022889821568	-3.9454204165575018	918.1964
13.770957352464869	-3.923010148761121	918.1964
13.77089219063728	-3.9006008497036992	918.1964
13.770827404284361	-3.8781925137572	962.4469
13.770762993352065	-3.8557851352954775	1017.76
13.770698957786704	-3.8333787086942643	1028.8225
13.770635297534987	-3.8109732283311613	984.572
13.77057201254385	-3.7885686885855843	984.572
13.770509102760473	-3.766165083838758	1062.0103
13.770446568132524	-3.7437624084737657	1205.8242
13.770384408607962	-3.721360656875493	1427.0763
13.770322624134861	-3.6989598234305623	1814.2676
13.770261214661858	-3.676559902527446	1814.2676
13.77020018013777	-3.654160888556349	1958.0817
13.770139520511947	-3.631762775909299	1913.8312
13.77007923573365	-3.6093655589799614	1958.0817
13.770019325752807	-3.586969232163831	2013.3945
13.76995979051964	-3.5645737898581253	2013.3945
13.769900629984516	-3.542179226461735	2002.3322
13.769841844098202	-3.5197855363752697	1935.9564
13.769783432811845	-3.4973927140010552	1891.7059
13.769725396076797	-3.4750007537430663	1947.0188
13.76966773384491	-3.4526096500070027	1947.0188
13.769610446068091	-3.4302193972001493	1991.2692
13.769553532698838	-3.4078299897315145	1913.8312
13.769496993689671	-3.385441422011669	1924.8938
13.769440828993734	-3.3630536884528848	2035.52
13.769385038564229	-3.3406667834689907	2035.52
13.76932962235491	-3.3182807014754743	1935.9564
13.769274580319625	-3.2958954368893614	1692.5789
13.769219912412725	-3.2735109841293086	1504.5145
13.769165618588676	-3.2511273376154946	1615.1405
13.769111698802494	-3.228744491769713	1615.1405
13.769058153009345	-3.2063624410152696	1814.2676
13.76900498116483	-3.1839811797770348	1803.2051
13.768952183224663	-3.161600702481357	1770.0171
13.76889975914503	-3.139221003556144	1703.6414
13.76884770888249	-3.1168420774308134	1703.6414
13.768796032393764	-3.0944639185362486	1604.0781
13.768744729636067	-3.0720865213048536	1559.8276
13.76869380056672	-3.0497098801704583	1504.5145
13.768643245143455	-3.027333989568376	1548.7651
13.768593063324394	-3.004958843935385	1548.7651
13.768543255067858	-2.982584437709678	1670.4539
13.768493820332498	-2.9602107653308836	1703.6414
13.768444759077385	-2.9378378212400627	1770.0171
13.7683960712618	-2.9154655998796675	1526.6399
13.768347756845323	-2.893094095693539	1526.6399
13.768299815787891	-2.8707233031269124	1272.2
13.768252248049864	-2.848353216626419	1194.7617
13.768205053591725	-2.825983830640016	1161.5739
13.768158232374336	-2.80361513961702	1139.4486
13.76811178435888	-2.7812471380080956	1139.4486
13.768065709506937	-2.7588798202652525	1172.6365
13.768020007780283	-2.736513180841795	1327.513
13.767974679141075	-2.71414721419235	1360.7008
13.767929723551694	-2.691781914772825	1371.7634
13.767885140974894	-2.669417277040423	1371.7634
13.767840931373854	-2.647053295453651	1526.6399
13.767797094711867	-2.624689964472232	1604.0781
13.767753630952571	-2.6023272785571585	1714.7041
13.767710540060182	-2.5799652321707125	1637.2657
13.767667821998744	-2.5576038197763165	1637.2657
13.767625476733132	-2.5352430358387146	1460.2642
13.767583504228188	-2.5128828748237932	1449.2015
13.767541904449061	-2.4905233311986392	1393.8885
13.767500677361536	-2.4681643994315916	1316.4502
13.767459822931276	-2.4458060739920833	1316.4502
13.76741934112466	-2.42344834935079	1205.8242
13.767379231907974	-2.401091219979471	1205.8242
13.767339495248265	-2.378734680351114	1194.7617
13.76730013111252	-2.3563787249397716	1261.1373
13.767261139468099	-2.334023348220633	1261.1373
13.767222520282944	-2.3116685446700522	1504.5145
13.767184273524977	-2.289314308765423	1593.0155
13.767146399162609	-2.2669606349852645	1482.3893
13.767108897164471	-2.244607517809162	1526.6399
13.76707176749961	-2.222254951717788	1526.6399
13.767035010137311	-2.1999029311928626	1482.3893
13.766998625047108	-2.177551450717147	1615.1405
13.766962612199048	-2.15520050477447	1648.3286
13.766926971563233	-2.1328500878496497	1703.6414
13.766891703110284	-2.110500194428553	1703.6414
13.766856806811008	-2.088150818998036	1880.6433
13.76682228263661	-2.06580195604596	1924.8938
13.766788130558496	-2.0434536000611563	1736.8293
13.76675435054846	-2.0211057455334434	1393.8885
13.766720942578647	-1.9987583869536076	1393.8885
13.766687906621364	-1.9764115188133662	1227.9495
13.766655242649389	-1.9540651356054026	1227.9495
13.766622950635718	-1.9317192318233194	1172.6365
13.766591030553617	-1.9093738019616322	1117.3234
13.766559482376826	-1.8870288405157913	1117.3234
13.766528306079211	-1.8646843419821204	1106.2607
13.76649750163503	-1.8423403008578434	1106.2607
13.766467069018827	-1.8199967116410585	1183.699
13.766437008205578	-1.7976535688307502	1272.2
13.76640731917032	-1.7753108669267228	1272.2
13.766378001888615	-1.75296860042966	1294.3252
13.766349056336281	-1.7306267638410715	1305.3878
13.766320482489288	-1.7082853516632703	1316.4502
13.766292280324235	-1.6859443583994278	1261.1373
13.766264449817688	-1.6636037785534736	1261.1373
13.766236990946803	-1.6412636066301678	1294.3252
13.766209903688774	-1.6189238371350165	1371.7634
13.766183188021374	-1.5965844645743337	1416.0137
13.766156843922444	-1.5742454834551634	1460.2642
13.766130871370356	-1.5519068882853284	1460.2642
13.766105270343601	-1.5295686735733691	1493.4521
13.766080040821112	-1.50723083382857	1537.7025
13.766055182781992	-1.484893363560919	1670.4539
13.766030696205707	-1.4625562572811197	1648.3286
13.766006581072254	-1.4402195095005976	1648.3286
13.765982837361479	-1.4178831147314135	1581.9528
13.765959465053976	-1.3955470674863557	1714.7041
13.765936464130457	-1.3732113622788555	1747.892
13.765913834571851	-1.3508759936229917	1736.8293
13.765891576359605	-1.3285409560335075	1736.8293
13.765869689475197	-1.306206244025756	1626.2034
13.765848173900787	-1.2838718521157493	1526.6399
13.76582702961849	-1.2615377748200785	1504.5145
13.765806256610944	-1.2392040066559575	1371.7634
13.765785854860924	-1.216870542141177	1371.7634
13.7657658243517	-1.1945373757941284	1371.7634
13.76574616506672	-1.1722045021337593	1548.7651
13.765726876989755	-1.149871915679582	1670.4539
13.765707960104955	-1.1275396109516627	1681.5165
13.765689414396702	-1.105207582470603	1681.5165
13.765671239849658	-1.0828758247575303	1858.5178
13.765653436448895	-1.0605443323340988	1758.9546
13.765636004179754	-1.0382130997224674	2124.0205
13.765618943027803	-1.0158821214452867	3086.4675
13.765602252979027	-0.9935513920257031	3086.4675
13.765585934019642	-0.9712209059873321	3130.7178
13.765569986136207	-0.94889065785426	3152.8433
13.765554409315596	-0.926560642151027	3407.2827
13.765539203544996	-0.9042308534026204	2920.5283
13.765524368811784	-0.881901286134452	2920.5283
13.7655099051038	-0.8595719348723705	1880.6433
13.765495812409133	-0.837242794142632	1637.2657
13.765482090716091	-0.8149138584718908	1836.3928
13.765468740013494	-0.7925851223872071	1725.7667
13.765455760290259	-0.7702565804160091	1725.7667
13.765443151535651	-0.7479282270861	1570.8904
13.76543091373934	-0.725600056925649	1648.3286
13.765419046891276	-0.7032720644631746	1692.5789
13.765407550981626	-0.6809442442275295	1781.0798
13.765396426000981	-0.6586165907479041	1781.0798
13.765385671940065	-0.636289098553797	2157.2087
13.765375288790077	-0.613961762175025	2245.7095
13.765365276542607	-0.5916345761417063	3119.6553
13.76535563518915	-0.5693075349842286	4723.7334
13.76534636472185	-0.5469806332332721	4723.7334
13.765337465133166	-0.524653865419784	4579.9194
13.765328936415695	-0.5023272260749602	4159.5405
13.765320778562398	-0.4800007097302456	4170.603
13.765312991566642	-0.45767431091732347	3794.4744
13.765305575421893	-0.4353480241680944	3794.4744
13.765298530122095	-0.41302184401467956	2865.2153
13.76529185566144	-0.3906957649894023	2301.0225
13.765285552034497	-0.36836978162478096	2655.026
13.765279619235981	-0.34604388845351225	3584.2842
13.765274057261085	-0.32371808000847074	3584.2842
13.765268866105071	-0.3013923508226864	4568.8574
13.765264045763852	-0.27906669542934925	5000.299
13.76525959623337	-0.2567411083617844	5619.805
13.765255517509967	-0.2344155841534491	6659.6895
13.765251809590298	-0.21209011733792138	6659.6895
13.765248472471274	-0.189764702448888	7057.944
13.765245506150261	-0.16743933402013728	7257.0703
13.765242910624629	-0.1451140065855421	7378.7583
13.765240685892389	-0.12278871467905839	6914.13
13.765238831951645	-0.1004634528347071	6914.13
13.765237348800817	-0.07813821558656737	7157.5063
13.765236236438843	-0.055812997468766536	6880.942
13.76523549486471	-0.033487793015466824	5487.0537
13.765235124077767	-0.011162596760857258	5409.6147
13.765235124077767	0.011162596760857258	5409.6147
13.76523549486471	0.033487793015466824	5951.683
13.765236236438843	0.055812997468766536	4889.6724
13.765237348800817	0.07813821558656737	2898.403
13.765238831951645	0.1004634528347071	2832.0273
13.765240685892389	0.12278871467905839	2832.0273
13.765242910624629	0.1451140065855421	4369.73
13.765245506150261	0.16743933402013728	4767.9834
13.765248472471274	0.189764702448888	4170.603
13.765251809590298	0.21209011733792138	3750.2244
13.765255517509967	0.2344155841534491	3750.2244
13.76525959623337	0.2567411083617844	3916.1633
13.765264045763852	0.27906669542934925	3595.3477
13.765268866105071	0.3013923508226864	2809.9026
13.765274057261085	0.32371808000847074	2356.3352
13.765279619235981	0.34604388845351225	2356.3352
13.765285552034497	0.36836978162478096	2090.833
13.76529185566144	0.3906957649894023	1891.7059
13.765298530122095	0.41302184401467956	1770.0171
13.765305575421893	0.4353480241680944	1504.5145
13.765312991566642	0.45767431091732347	1504.5145
13.765320778562398	0.4800007097302456	1626.2034
13.765328936415695	0.5023272260749602	2256.772
13.765337465133166	0.524653865419784	2112.9583
13.76534636472185	0.5469806332332721	2013.3945
13.76535563518915	0.5693075349842286	2013.3945
13.765365276542607	0.5916345761417063	2389.5234
13.765375288790077	0.613961762175025	2422.7107
13.765385671940065	0.636289098553797	2278.897
13.765396426000981	0.6586165907479041	2267.8342
13.765407550981626	0.6809442442275295	2267.8342
13.765419046891276	0.7032720644631746	2367.398
13.76543091373934	0.725600056925649	3141.7803
13.765443151535651	0.7479282270861	4148.4775
13.765455760290259	0.7702565804160091	4436.106
13.765468740013494	0.7925851223872071	4436.106
13.765482090716091	0.8149138584718908	4480.3564
13.765495812409133	0.837242794142632	4546.731
13.7655099051038	0.8595719348723705	4214.8535
13.765524368811784	0.881901286134452	3374.0952
13.765539203544996	0.9042308534026204	3374.0952
13.765554409315596	0.926560642151027	2511.212
13.765569986136207	0.94889065785426	2345.273
13.765585934019642	0.9712209059873321	2478.0242
13.765602252979027	0.9935513920257031	2500.1494
13.765618943027803	1.0158821214452867	2500.1494
13.765636004179754	1.0382130997224674	2555.4622
13.765653436448895	1.0605443323340988	2334.2102
13.765671239849658	1.0828758247575303	1891.7059
13.765689414396702	1.105207582470603	1736.8293
13.765707960104955	1.1275396109516627	1736.8293
13.765726876989755	1.149871915679582	1825.3303
13.76574616506672	1.1722045021337593	1935.9564
13.7657658243517	1.1945373757941284	1958.0817
13.765785854860924	1.216870542141177	2101.8953
13.765806256610944	1.2392040066559575	2101.8953
13.76582702961849	1.2615377748200785	2179.334
13.765848173900787	1.2838718521157493	2478.0242
13.765869689475197	1.306206244025756	2787.777
13.765891576359605	1.3285409560335075	2964.7786
13.765913834571851	1.3508759936229917	2964.7786
13.765936464130457	1.3732113622788555	2798.8398
13.765959465053976	1.3955470674863557	2610.7754
13.765982837361479	1.4178831147314135	2643.9631
13.766006581072254	1.4402195095005976	2621.838
13.766030696205707	1.4625562572811197	2621.838
13.766055182781992	1.484893363560919	2433.774
13.766080040821112	1.50723083382857	2677.1511
13.766105270343601	1.5295686735733691	3285.5945
13.766130871370356	1.5519068882853284	3407.2827
13.766156843922444	1.5742454834551634	3407.2827
13.766183188021374	1.5965844645743337	3772.349
13.766209903688774	1.6189238371350165	3905.1006
13.766236990946803	1.6412636066301678	4292.291
13.766264449817688	1.6636037785534736	5055.6123
13.766292280324235	1.6859443583994278	5055.6123
13.766320482489288	1.7082853516632703	5310.052
13.766349056336281	1.7306267638410715	5365.3643
13.766378001888615	1.75296860042966	4967.111
13.76640731917032	1.7753108669267228	4613.1074
13.766437008205578	1.7976535688307502	4613.1074
13.766467069018827	1.8199967116410585	4248.041
13.76649750163503	1.8423403008578434	3484.7214
13.766528306079211	1.8646843419821204	3363.033
13.766559482376826	1.8870288405157913	3573.2224
13.766591030553617	1.9093738019616322	3573.2224
13.766622950635718	1.9317192318233194	4900.735
13.766655242649389	1.9540651356054026	6460.563
13.766687906621364	1.9764115188133662	6549.063
13.766720942578647	1.9987583869536076	5951.683
13.76675435054846	2.0211057455334434	5951.683
13.766788130558496	2.0434536000611563	5652.9927
13.76682228263661	2.06580195604596	5121.987
13.766856806811008	2.088150818998036	4214.8535
13.766891703110284	2.110500194428553	3396.2207
13.766926971563233	2.1328500878496497	3396.2207
13.766962612199048	2.15520050477447	2953.716
13.766998625047108	2.177551450717147	2500.1494
13.767035010137311	2.1999029311928626	2577.5874
13.76707176749961	2.222254951717788	3064.3423
13.767108897164471	2.244607517809162	3064.3423
13.767146399162609	2.2669606349852645	3385.1577
13.767184273524977	2.289314308765423	3882.9753
13.767222520282944	2.3116685446700522	4126.3525
13.767261139468099	2.334023348220633	4093.1648
13.76730013111252	2.3563787249397716	4093.1648
13.767339495248265	2.378734680351114	4093.1648
13.767379231907974	2.401091219979471	3938.288
13.76741934112466	2.42344834935079	3882.9753
13.767459822931276	2.4458060739920833	4314.4175
13.767500677361536	2.4681643994315916	4314.4175
13.767541904449061	2.4905233311986392	4447.1685
13.767583504228188	2.5128828748237932	4225.9165
13.767625476733132	2.5352430358387146	4104.2266
13.767667821998744	2.5576038197763165	4015.726
13.767710540060182	2.5799652321707125	4015.726
13.767753630952571	2.6023272785571585	4126.3525
13.767797094711867	2.624689964472232	4579.9194
13.767840931373854	2.647053295453651	4834.36
13.767885140974894	2.669417277040423	4712.6704
13.767929723551694	2.691781914772825	4712.6704
13.767974679141075	2.71414721419235	4325.4795
13.768020007780283	2.736513180841795	4159.5405
13.768065709506937	2.7588798202652525	4325.4795
13.76811178435888	2.7812471380080956	4281.2285
13.768158232374336	2.80361513961702	4281.2285
13.768205053591725	2.825983830640016	3816.5996
13.768252248049864	2.848353216626419	3473.6587
13.768299815787891	2.8707233031269124	3451.5334
13.768347756845323	2.893094095693539	3739.1614
13.7683960712618	2.9154655998796675	3739.1614
13.768444759077385	2.9378378212400627	3694.9104
13.768493820332498	2.9602107653308836	3163.9055
13.768543255067858	2.982584437709678	2854.1526
13.768593063324394	3.004958843935385	2843.0903
13.768643245143455	3.027333989568376	2843.0903
13.76869380056672	3.0497098801704583	3108.5928
13.768744729636067	3.0720865213048536	3573.2224
13.768796032393764	3.0944639185362486	3894.0376
13.76884770888249	3.1168420774308134	3916.1633
13.76889975914503	3.139221003556144	3916.1633
13.768952183224663	3.161600702481357	4048.9143
13.76900498116483	3.1839811797770348	3993.6013
13.769058153009345	3.2063624410152696	3407.2827
13.769111698802494	3.228744491769713	2721.4016
13.769165618588676	3.2511273376154946	2721.4016
13.769219912412725	3.2735109841293086	2610.7754
13.769274580319625	3.2958954368893614	2832.0273
13.76932962235491	3.3182807014754743	3086.4675
13.769385038564229	3.3406667834689907	2986.904
13.769440828993734	3.3630536884528848	2986.904
13.769496993689671	3.385441422011669	2732.464
13.769553532698838	3.4078299897315145	2832.0273
13.769610446068091	3.4302193972001493	2832.0273
13.76966773384491	3.4526096500070027	2489.0867
13.769725396076797	3.4750007537430663	2489.0867
13.769783432811845	3.4973927140010552	2522.2747
13.769841844098202	3.5197855363752697	2478.0242
13.769900629984516	3.542179226461735	2312.085
13.76995979051964	3.5645737898581253	2422.7107
13.770019325752807	3.586969232163831	2422.7107
13.77007923573365	3.6093655589799614	2743.5269
13.770139520511947	3.631762775909299	3108.5928
13.77020018013777	3.654160888556349	2655.026
13.770261214661858	3.676559902527446	1869.5807
13.770322624134861	3.6989598234305623	1869.5807
13.770384408607962	3.721360656875493	1382.8259
13.770446568132524	3.7437624084737657	1216.887
13.770509102760473	3.766165083838758	1460.2642
13.77057201254385	3.7885686885855843	1637.2657
13.770635297534987	3.8109732283311613	1637.2657
13.770698957786704	3.8333787086942643	1758.9546
13.770762993352065	3.8557851352954775	1991.2692
13.770827404284361	3.8781925137572	1991.2692
13.77089219063728	3.9006008497036992	2234.6467
13.770957352464869	3.923010148761121	2234.6467
13.771022889821568	3.9454204165575018	2588.6504
13.771088802761899	3.967831658722695	2267.8342
13.771155091340892	3.990243880888505	1714.7041
13.77122175561377	4.012657088688606	1537.7025
13.771288795636265	4.035071287758644	1537.7025
13.771356211464218	4.057486483736132	1681.5165
13.771424003153923	4.07990268226057	1770.0171
13.771492170761983	4.1023198889734	1714.7041
13.771560714345313	4.124738109518028	1703.6414
13.771629633961158	4.147157349539839	1825.3303
13.771698929667007	4.169577614686178	1825.3303
13.771768601520742	4.191998910606411	2035.52
13.771838649580603	4.214421242951928	2046.5824
13.771909073905098	4.2368446173761205	1935.9564
13.77197987455302	4.259269039534401	1980.2067
13.772051051583627	4.28169451508427	1980.2067
13.772122605056273	4.304121049685218	2068.7078
13.772194535030906	4.326548648998877	2101.8953
13.772266841567577	4.348977318688896	2112.9583
13.772339524726894	4.371407064421091	2301.0225
13.77241258456941	4.39383789186325	2301.0225
13.772486021156471	4.4162698066854285	2444.8362
13.772559834549401	4.438702814559696	2389.5234
13.77263402480997	4.461136921160299	2367.398
13.772708592000212	4.483572132163607	2422.7107
13.772783536182565	4.506008453248181	2422.7107
13.772858857419857	4.528445890094771	2555.4622
13.772934555775105	4.550884448386262	2422.7107
13.773010631311676	4.573324133807747	2256.772
13.77308708409335	4.595764952046552	2201.459
13.77316391418404	4.618206908792152	2201.459
13.773241121648274	4.640650009736356	2090.833
13.773318706550583	4.663094260573096	2068.7078
13.773396668956169	4.685539666998679	2046.5824
13.773475008930276	4.70798623471158	2057.645
13.773553726538616	4.730433969412596	2057.645
13.773632821847146	4.752882876804778	2146.1455
13.773712294922321	4.775332962593548	2234.6467
13.77379214583068	4.797784232486541	2201.459
13.773872374639286	4.8202366921937925	2223.5842
13.773952981415535	4.842690347427673	2223.5842
13.774033966226897	4.865145203902806	2256.772
13.77411532914145	4.887601267336273	2356.3352
13.774197070227517	4.910058543447499	2721.4016
13.774279189553711	4.932517037958272	3551.0972
13.774361687189021	4.954976756592798	3551.0972
13.774444563202735	4.977437705077669	4369.73
13.774527817664524	4.99989988914192	4557.794
13.774611450644224	5.022363314516949	4458.2305
13.7746954622123	5.044827986936711	4347.605
13.774779852439242	5.0672939121374965	4347.605
13.774864621396071	5.089761095858142	4325.4795
13.774949769154043	5.112229543839915	4579.9194
13.775035295784788	5.1346992618265945	4845.4214
13.775121201360278	5.1571702555644645	4889.6724
13.77520748595279	5.179642530802309	4889.6724
13.775294149634904	5.202116093291427	4557.794
13.775381192479552	5.224590948785663	4104.2266
13.775468614560074	5.247067103041435	3794.4744
13.775556415950057	5.2695445618176935	3363.033
13.77564459672345	5.292023330875971	3363.033
13.77573315695456	5.314503415980395	2953.716
13.775822096717963	5.336984822897661	3219.2188
13.775911416088631	5.359467557397105	3528.972
13.776001115141806	5.381951625250655	3484.7214
13.776091193953212	5.404437032232926	3484.7214
13.776181652598648	5.426923784121086	3141.7803
13.776272491154527	5.44941188669506	2577.5874
13.776363709697453	5.471901345737398	2610.7754
13.776455308304312	5.494392167033296	2776.7146
13.7765472870525	5.516884356370724	2776.7146
13.77663964601964	5.539377919540312	2798.8398
13.776732385283625	5.56187286233538	3462.5962
13.776825504922744	5.584369190552004	4391.8555
13.776919005015804	5.606866909989079	4845.4214
13.777012885641653	5.629366026448129	4845.4214
13.777107146879622	5.651866545733509	4756.921
13.777201788809414	5.674368473652367	4281.2285
13.777296811510977	5.696871816014607	3396.2207
13.777392215064756	5.719376578633	2135.0833
13.777487999551232	5.741882767323005	2135.0833
13.777584165051552	5.764390387903053	1338.5756
13.777680711647019	5.78689944619434	1239.0121
13.777777639419376	5.80940994802095	1349.6381
13.777874948450581	5.831921899209795	1404.9513
13.777972638823096	5.854435305590719	1404.9513
13.778070710619447	5.876950172996344	1227.9495
13.778169163922914	5.899466507262384	1626.2034
13.778267998816796	5.921984314227315	2245.7095
13.77836721538475	5.944503599732561	2964.7786
13.778466813710947	5.967024369622554	2964.7786
13.778566793879815	5.989546629744644	3783.4119
13.778667155976024	6.012070385949107	2887.3403
13.77876790008468	6.0345956440892365	1814.2676
13.778869026291376	6.057122410021379	1891.7059
13.77897053468179	6.079650689604774	1891.7059
13.77907242534203	6.102180488701717	2057.645
13.779174698358583	6.124711813177542	2389.5234
13.779277353818271	6.147244668900623	2865.2153
13.779380391808326	6.169779061742424	3241.344
13.779483812416158	6.192314997577395	3241.344
13.779587615729671	6.214852482283132	3440.471
13.779691801837027	6.237391521740287	3462.5962
13.779796370826805	6.2599321218326525	3119.6553
13.779901322787898	6.282474288447116	2710.3386
13.780006657809471	6.305018027473668	2710.3386
13.780112375981215	6.327563344805524	2854.1526
13.780218477392948	6.350110246338956	3340.9072
13.780324962134989	6.372658737973472	3739.1614
13.780431830297962	6.395208825611743	3916.1633
13.780539081972796	6.417760515159616	3916.1633
13.780646717250914	6.440313812526216	4170.603
13.78075473622387	6.462868723623784	4369.73
13.780863138983696	6.485425254367852	4380.7925
13.780971925622769	6.507983410677202	4203.7905
13.781081096233839	6.530543198473889	4203.7905
13.781190650909881	6.553104623683165	3993.6013
13.781300589744431	6.575667692233689	3595.3477
13.781410912831111	6.598232410057277	3340.9072
13.781521620264087	6.620798783089155	3717.0356
13.78163271213786	6.643366817267862	3717.0356
13.781744188547206	6.665936518535241	4292.291
13.781856049587242	6.6885078928364745	5144.1123
13.781968295353595	6.711080946120195	5686.1797
13.782080925941967	6.733655684338267	5509.178
13.78219394144871	6.75623211344609	5509.178
13.782307341970398	6.778810239402411	5110.9243
13.782421127603879	6.801390068169345	4812.234
13.782535298446508	6.823971605712517	4878.6104
13.78264985459583	6.846554858000909	4878.6104
13.78276479614989	6.869139831007028	4878.6104
13.782880123207038	6.89172653070684	4922.861
13.782995835865975	6.914314963079773	5144.1123
13.78311193422565	6.936905134108705	5044.5493
13.783228418385598	6.95949704978014	5110.9243
13.78334528844551	6.982090716084	5110.9243
13.783462544505497	7.0046861390137725	5265.801
13.783580186666093	7.027283324566531	5166.238
13.783698215028105	7.049882278742869	5199.4253
13.783816629692657	7.072483007546929	5475.9907
13.783935430761309	7.095085516986485	5475.9907
13.78405461833611	7.117689813072985	5531.303
13.784174192519096	7.140295901821295	5044.5493
13.78429415341303	7.162903789250107	4413.9805
13.78441450112084	7.1855134813816415	4015.726
13.784535235745974	7.208124984241878	4015.726
13.784656357391945	7.230738303860297	4071.04
13.784777866162944	7.253353446270235	4137.4155
13.78489976216329	7.275970417508598	4082.1023
13.785022045497898	7.298589223616138	4115.29
13.785144716271788	7.321209870637181	4115.29
13.785267774590517	7.34383236461989	4093.1648
13.785391220559848	7.366456711616097	4004.6643
13.785515054286192	7.389082917681558	3927.2258
13.785639275876012	7.411710988875627	3728.0986
13.785763885436213	7.434340931261507	3728.0986
13.785888883074255	7.456972750906299	3617.473
13.786014268897665	7.479606453880766	4148.4775
13.786140043014615	7.5022420462596715	4734.796
13.786266205533442	7.524879534121497	4933.9224
13.786392756562822	7.547518923548581	4933.9224
13.786519696212066	7.570160220627288	4646.2954
13.786647024590648	7.592803431447758	4192.728
13.78677474180835	7.615448562104	4347.605
13.786902847975417	7.6380956186939954	4380.7925
13.787031343202527	7.660744607319691	4380.7925
13.78716022760055	7.683395534086892	4712.6704
13.787289501280824	7.706048405105399	5044.5493
13.787419164355223	7.728703226489102	4845.4214
13.787549216935568	7.751360004355617	4734.796
13.78767965913445	7.774018744826812	4734.796
13.787810491064716	7.796679454028491	4513.544
13.78794171283942	7.819342138090402	4447.1685
13.788073324572157	7.842006803146426	4590.982
13.788205326376826	7.8646734553344695	4679.483
13.788337718367803	7.887342100796581	4679.483
13.788470500659654	7.910012745678775	4944.9854
13.78860367336741	7.932685396131221	4845.4214
13.788737236606588	7.955360058308288	4723.7334
13.788871190492841	7.978036738368314	4491.419
13.789005535142339	8.00071544247388	4690.546
13.789140270671663	8.023396176791739	4004.6643
13.789275397197732	8.046078947492797	3429.4082
13.789410914837653	8.068763760752038	3661.7234
13.789546823709234	8.091450622748837	3451.5334
13.789683123930384	8.114139539666631	3960.4133
13.789819815619545	8.136830517693157	4347.605
13.789956898895507	8.159523563020416	4911.798
13.790094373877396	8.182218681844612	4779.047
13.790232240684723	8.204915880366242	4236.978
13.79037049943736	8.227615164790079	3750.2244
13.790509150255684	8.25031654132527	3595.3477
13.790648193260212	8.273020016185145	4214.8535
13.790787628572058	8.295725595587493	3152.8433
13.790927456312643	8.318433285754406	3562.1597
13.791067676603754	8.341143092912326	4546.731
13.791208289567443	8.36385502329201	4325.4795
13.791349295326391	8.386569083128744	4347.605
13.791490694003542	8.40928527866216	4203.7905
13.7916324857221	8.43200361613623	4292.291
13.791774670605779	8.454724101799439	3186.031
13.79191724877878	8.47744674190479	2489.0867
13.79206022036539	8.500171542709563	2643.9631
13.792203585490494	8.522898510475663	2400.5854
13.792347344279397	8.545627651469491	2345.273
13.792491496857588	8.568358971961855	2212.5215
13.792636043351129	8.59109247822819	2223.5842
13.792780983886429	8.613828176548456	2157.2087
13.792926318590089	8.63656607320704	2577.5874
13.793072047589396	8.659306174493095	3241.344
13.79321817101185	8.682048486700243	3739.1614
13.79336468898536	8.704793016126722	4026.789
13.793511601638095	8.727539769075307	3816.5996
13.79365890909892	8.750288751853583	4336.542
13.793806611496864	8.773039970773672	4203.7905
13.79395470896143	8.795793432152385	3794.4744
13.794103201622312	8.818549142311081	3783.4119
13.794252089609975	8.841307107576071	3208.1562
13.794401373054816	8.864067334278056	2843.0903
13.794551052087998	8.886829828752727	2710.3386
13.794701126840955	8.90959459734042	2411.6484
13.794851597445401	8.932361646386148	2632.9004
13.795002464033598	8.955130982239806	2743.5269
13.795153726738056	8.977902611255965	2865.2153
13.795305385691806	9.000676539794085	2666.0886
13.795457441028201	9.023452774218399	2666.0886
13.795609892881021	9.046231320897986	1858.5178
13.795762741384463	9.069012186206786	1626.2034
13.795915986672942	9.091795376523473	2002.3322
13.796069628881503	9.11458089823178	2079.7703
13.79622366814555	9.137368757720289	2079.7703
13.796378104600658	9.16015896138234	1902.7687
13.796532938383077	9.182951515616383	1858.5178
13.796688169629334	9.205746426825737	2610.7754
13.796843798476278	9.228543701418623	2931.5913
13.796999825061269	9.251343345808293	2931.5913
13.797156249522102	9.27414536641303	2544.4
13.797313071996834	9.296949769656027	2179.334
13.797470292623919	9.319756561965473	1902.7687
13.797627911542397	9.342565749774746	2146.1455
13.7977859288916	9.365377339522174	2146.1455
13.797944344811098	9.38819133765106	2632.9004
13.79810315944112	9.411007750609963	2566.525
13.798262372922213	9.433826584852474	2312.085
13.798421985395233	9.45664784683724	1880.6433
13.798581997001557	9.47947154302812	1880.6433
13.79874240788291	9.502297679894083	1736.8293
13.798903218181438	9.525126263909268	1747.892
13.799064428039646	9.547957301552968	1692.5789
13.799226037600505	9.570790799309712	1836.3928
13.799388047007417	9.593626763669254	1836.3928
13.799550456403983	9.616465201126433	1858.5178
13.799713265934567	9.639306118181594	1781.0798
13.799876475743496	9.662149521340005	1947.0188
13.80004008597606	9.684995417112638	2157.2087
13.800204096777385	9.707843812015325	2157.2087
13.800368508293328	9.73069471256944	2068.7078
13.800533320670207	9.753548125301739	2101.8953
13.80069853405453	9.776404056744145	2013.3945
13.800864148593353	9.79926251343405	1736.8293
13.801030164434035	9.82212350191413	1736.8293
13.801196581724493	9.844987028732586	1825.3303
13.801363400613063	9.867853100443014	2024.4572
13.801530621248281	9.890721723604287	2068.7078
13.801698243779235	9.913592904780819	2168.271
13.801866268355536	9.936466650542569	2168.271
13.80203469512702	9.959342967464831	2411.6484
13.802203524243923	9.982221862128378	2411.6484
13.802372755857158	10.005103341119698	2157.2087
13.802542390117775	10.02798741103059	1902.7687
13.802712427177385	10.050874078458504	1902.7687
13.802882867187927	10.073763350006397	2721.4016
13.80305371030193	10.09665523228291	4059.977
13.803224956672004	10.11954973190205	4347.605
13.803396606451608	10.142446855483747	3949.3508
13.803568659794331	10.16534660965335	3949.3508
13.80374111685425	10.188249001041894	3396.2207
13.8039139777858	10.211154036286043	3163.9055
13.804087242744002	10.234061722028263	2986.904
13.804260911884139	10.256972064916594	2278.897
13.804434985362047	10.279885071604891	2278.897
13.804609463333852	10.302800748752649	2389.5234
13.804784345956108	10.325719103025099	3042.2168
13.804959633385991	10.348640141093417	4159.5405
13.80513532578092	10.371563869634398	4402.918
13.805311423298683	10.394490295330616	3916.1633
13.80548792609767	10.417419424870591	3916.1633
13.805664834336689	10.440351264948676	4635.2324
13.805842148174776	10.463285822264922	5509.178
13.806019867771587	10.48622310352542	5287.9263
13.806197993287132	10.50916311544206	5088.8
13.806376524881799	10.53210586473263	5088.8
13.806555462716563	10.555051358120965	5442.803
13.806734806952743	10.577999602336755	5310.052
13.806914557752018	10.600950604115608	4944.9854
13.807094715276445	10.623904370199082	4314.4175
13.807275279688815	10.646860907334952	4314.4175
13.807456251152065	10.669820222276787	3683.848
13.807637629829754	10.692782321784348	3263.469
13.807819415885643	10.715747212623242	2621.838
13.808001609484107	10.73871490156532	2466.9612
13.808184210789921	10.76168539538846	2466.9612
13.808367219968364	10.784658700876712	2732.464
13.808550637184982	10.807634824820123	3042.2168
13.808734462605848	10.830613774014944	2787.777
13.808918696397539	10.853595555263636	2588.6504
13.80910333872691	10.876580175374725	2588.6504
13.809288389761512	10.899567641163127	2312.085
13.809473849668931	10.92255795944964	2124.0205
13.80965971861769	10.945551137061717	2798.8398
13.80984599677638	10.968547180832749	2776.7146
13.810032684314058	10.991546097602411	2776.7146
13.810219781400482	11.014547894216898	2699.2761
13.810407288205548	11.037552577528436	2710.3386
13.810595204899823	11.060560154395782	2555.4622
13.810783531654216	11.083570631683955	2433.774
13.810972268640079	11.10658401626432	2433.774
13.811161416029163	11.129600315014596	2256.772
13.811350973993745	11.152619534818975	1969.144
13.811540942706701	11.175641682568173	1858.5178
13.811731322340863	11.198666765158958	1869.5807
13.811922113070041	11.221694789494997	1869.5807
13.812113315068283	11.244725762486237	1880.6433
13.812304928510041	11.26775969104909	1869.5807
13.796624117260805	-11.26684039213578	1404.9513
13.79643275101343	-11.243808432150031	1482.3893
13.796241795673785	-11.22077942692177	1449.2015
13.796051251067595	-11.1977533695366	1382.8259
13.795861117021172	-11.174730253086757	1382.8259
13.795671393360982	-11.151710070670674	1371.7634
13.795482079914283	-11.128692815393546	1327.513
13.795293176508656	-11.1056784803669	1294.3252
13.795104682971978	-11.08266705870854	1404.9513
13.794916599132794	-11.059658543542854	1404.9513
13.79472892481996	-11.036652928000521	1471.3268
13.79454165986279	-11.013650205218566	1504.5145
13.794354804091036	-10.990650368340363	1493.4521
13.794168357334984	-10.967653410515675	1537.7025
13.79398231942529	-10.944659324900522	1537.7025
13.793796690193075	-10.921668104657222	1604.0781
13.793611469469774	-10.898679742954256	1648.3286
13.79342665708747	-10.875694232966516	1747.892
13.793242252878597	-10.852711567875076	1714.7041
13.793058256675867	-10.829731740867064	1714.7041
13.79287466831273	-10.806754745136056	1670.4539
13.792691487622879	-10.783780573881646	1814.2676
13.792508714440434	-10.76080922030958	1869.5807
13.792326348600074	-10.737840677631842	1648.3286
13.79214438993681	-10.714874939066437	1648.3286
13.791962838286137	-10.691911997837535	1559.8276
13.791781693483967	-10.668951847175359	1670.4539
13.791600955366546	-10.645994480316126	1935.9564
13.791420623770795	-10.623039890502293	1858.5178
13.791240698533755	-10.600088070982098	1858.5178
13.791061179493267	-10.577139015010092	1626.2034
13.79088206648732	-10.55419271584657	1382.8259
13.790703359354389	-10.531249166757883	1172.6365
13.790525057933449	-10.508308361016363	1084.1355
13.790347162063723	-10.485370291900164	1084.1355
13.790169671585215	-10.462434952693627	1106.2607
13.789992586337954	-10.439502336686688	1139.4486
13.789815906162776	-10.416572437175464	1139.4486
13.789639630900542	-10.393645247461624	1227.9495
13.789463760392897	-10.370720760852981	1227.9495
13.789288294481713	-10.347798970663016	1194.7617
13.789113233009365	-10.324879870211097	1084.1355
13.788938575818612	-10.301963452822347	1205.8242
13.788764322752625	-10.279049711827673	1615.1405
13.788590473654983	-10.256138640563739	1615.1405
13.78841702836989	-10.233230232373103	1615.1405
13.788243986741648	-10.210324480603802	1493.4521
13.788071348615206	-10.187421378609768	1526.6399
13.787899113835817	-10.16452091975053	1371.7634
13.787727282249303	-10.141623097391417	1371.7634
13.787555853701765	-10.118727904903308	1393.8885
13.78738482803971	-10.095835335662711	1747.892
13.78721420511028	-10.072945383051938	2046.5824
13.787043984760677	-10.050058040458623	2312.085
13.786874166838851	-10.027173301276248	2312.085
13.786704751192957	-10.00429115890372	2002.3322
13.786535737671805	-9.981411606745676	1869.5807
13.786367126124228	-9.958534638211999	2057.645
13.786198916399846	-9.935660246718372	2135.0833
13.78603110834858	-9.912788425685916	2135.0833
13.785863701820698	-9.88991916854117	2090.833
13.785696696666887	-9.867052468716174	2168.271
13.785530092738306	-9.844188319648449	2223.5842
13.785363889886558	-9.821326714780996	2323.1477
13.785198087963582	-9.798467647562179	2323.1477
13.785032686821664	-9.775611111445704	2489.0867
13.784867686313723	-9.752757099890864	2489.0867
13.784703086292884	-9.72990560636215	2301.0225
13.784538886612768	-9.707056624329484	2068.7078
13.784375087127305	-9.684210147268047	2068.7078
13.78421168769103	-9.6613661686585	2135.0833
13.784048688158736	-9.638524681986693	2035.52
13.783886088385634	-9.615685680743777	1570.8904
13.783723888227401	-9.592849158426224	1471.3268
13.78356208754009	-9.570015108535731	1471.3268
13.783400686180002	-9.547183524579138	1537.7025
13.783239684004227	-9.52435440006878	1482.3893
13.783079080869937	-9.50152772852197	1493.4521
13.782918876634811	-9.478703503461277	1526.6399
13.78275907115684	-9.455881718414403	1526.6399
13.782599664294656	-9.433062366914363	1593.0155
13.782440655906939	-9.410245442499066	1736.8293
13.782282045853144	-9.387430938711823	2345.273
13.782123833992845	-9.364618849100856	3009.029
13.781966020186207	-9.341809167219598	3009.029
13.78180860429365	-9.319001886626483	3252.4067
13.781651586176148	-9.296197000885105	3152.8433
13.781494965694868	-9.273394503563965	2920.5283
13.781338742711576	-9.250594388236737	2688.2136
13.781182917088342	-9.22779664848204	2688.2136
13.781027488687597	-9.205001277883467	2400.5854
13.780872457372283	-9.182208270029687	2223.5842
13.780717823005599	-9.159417618514224	2776.7146
13.780563585451306	-9.13662931693568	3274.5315
13.780409744573436	-9.113843358897501	3274.5315
13.780256300236415	-9.09105973800806	2909.4658
13.78010325230517	-9.0682784478807	2898.403
13.779950600644861	-9.045499482133552	3263.469
13.779798345121257	-9.022722834389759	3871.9128
13.77964648560025	-8.999948498277144	3871.9128
13.779495021948428	-8.977176467428583	4148.4775
13.779343954032555	-8.954406735481623	3838.7246
13.779193281719774	-8.931639296078615	3705.9734
13.77904300487781	-8.908874142866845	3274.5315
13.778893123374601	-8.886111269498246	3274.5315
13.778743637078499	-8.863350669629542	2754.589
13.778594545858365	-8.840592336922292	3241.344
13.778445849583415	-8.817836265042741	4590.982
13.778297548123142	-8.795082447661812	5066.674
13.778149641347483	-8.77233087845514	5066.674
13.778002129126753	-8.749581551103063	4557.794
13.777855011331715	-8.726834459290622	4801.171
13.777708287833539	-8.704089596707526	5199.4253
13.777561958503618	-8.681346957048023	5553.429
13.777416023213982	-8.65860653401116	5553.429
13.777270481836743	-8.635868321300388	5475.9907
13.777125334244674	-8.613132312623932	5011.3613
13.776980580310775	-8.590398501694512	4911.798
13.776836219908484	-8.567666882229435	4823.297
13.776692252911637	-8.544937447950575	4823.297
13.776548679194368	-8.522210192584296	4380.7925
13.776405498631354	-8.499485109861567	3816.5996
13.776262711097433	-8.47676219351774	3639.5977
13.776120316468102	-8.454041437292826	3838.7246
13.775978314618982	-8.431322834931153	3838.7246
13.775836705426196	-8.408606380181592	3905.1006
13.77569548876633	-8.3858920667975	3363.033
13.775554664516093	-8.363179888536521	2478.0242
13.775414232552848	-8.34046983916088	2157.2087
13.775274192754102	-8.317761912437053	2157.2087
13.775134544998084	-8.29505610213613	2068.7078
13.774995289163057	-8.272352402033349	1781.0798
13.774856425127735	-8.249650805908367	1747.892
13.774717952771377	-8.226951307545264	1847.4554
13.774579871973371	-8.204253900732319	1847.4554
13.77444218261379	-8.181558579262305	1847.4554
13.774304884572798	-8.15886533693212	1836.3928
13.774167977731098	-8.136174167543055	1935.9564
13.774031461969663	-8.113485064900598	2046.5824
13.773895337169927	-8.09079802281455	2046.5824
13.773759603213653	-8.068113035098929	2101.8953
13.773624259983112	-8.04543009557205	1991.2692
13.77348930736065	-8.022749198056275	2124.0205
13.773354745229298	-8.000070336378347	2389.5234
13.773220573472294	-7.977393504369092	2389.5234
13.773086791973265	-7.954718695863514	2389.5234
13.77295340061632	-7.9320459047008445	2466.9612
13.772820399285747	-7.909375124724335	2677.1511
13.772687787866326	-7.886706349781433	2776.7146
13.772555566243243	-7.864039573723731	2776.7146
13.772423734301995	-7.841374790406876	2599.7126
13.772292291928508	-7.818711993690633	2389.5234
13.772161239008899	-7.796051177438734	2411.6484
13.772030575429904	-7.773392335519112	2655.026
13.771900301078432	-7.750735461803637	2655.026
13.77177041584192	-7.728080550168277	3031.1543
13.77164091960807	-7.705427594492978	3318.7825
13.771511812264961	-7.68277658866167	3484.7214
13.771383093700965	-7.660127526562233	3661.7234
13.771254763805118	-7.637480402086704	3661.7234
13.7711268224664	-7.61483520913081	3606.4102
13.770999269574515	-7.592191941594436	3484.7214
13.770872105019347	-7.569550593381292	3528.972
13.770745328691163	-7.546911158399014	3595.3477
13.770618940480707	-7.524273630559199	3595.3477
13.77049294027887	-7.501638003777205	3694.9104
13.770367327977219	-7.479004271972446	3650.6606
13.770242103467318	-7.456372429067988	3750.2244
13.770117266641414	-7.433742468990918	4170.603
13.76999281739189	-7.411114385672028	4170.603
13.76986875561175	-7.388488173046082	4590.982
13.769745081193982	-7.3658638250514255	4845.4214
13.769621794032355	-7.343241335630428	4922.861
13.769498894020662	-7.320620698729056	5066.674
13.769376381053307	-7.298001908297174	5066.674
13.769254255024881	-7.275384958288294	5354.3022
13.769132515830385	-7.252769842659702	5741.4937
13.769011163365152	-7.2301565553723774	5829.9937
13.768890197525067	-7.20754509039113	5973.808
13.768769618206145	-7.1849354416843205	5973.808
13.768649425304776	-7.1623276032240195	6261.4355
13.768529618717855	-7.139721568986022	6183.9976
13.768410198342496	-7.11711733294972	6117.622
13.768291164076327	-7.094514889098223	6338.8735
13.768172515817186	-7.07191423141819	6338.8735
13.768054253463275	-7.049315353899894	6327.811
13.767936376913207	-7.02671825053724	6018.058
13.767818886066006	-7.004122915327752	6040.1836
13.767701780820959	-6.981529342272467	6051.2466
13.767585061077716	-6.958937525376	6051.2466
13.767468726736361	-6.936347458646545	5818.9316
13.767352777697186	-6.9137591360957495	5310.052
13.76723721386099	-6.8911725517388716	4989.236
13.767122035128882	-6.86858769959464	5343.2397
13.76700724140234	-6.846004573685295	5343.2397
13.766892832583073	-6.823423168036486	5652.9927
13.766778808573354	-6.80084347667744	5863.1826
13.766665169275552	-6.778265493640708	5763.618
13.7665519145927	-6.755689212962436	5807.869
13.766439044427816	-6.733114628682018	5807.869
13.766326558684602	-6.710541734842418	6073.3716
13.766214457267013	-6.6879705254899635	5951.683
13.76610274007927	-6.665400994674318	6029.121
13.765991407025956	-6.6428331364485285	6084.4336
13.765880458012122	-6.620266944869064	6084.4336
13.765769892943025	-6.5977024139956635	6095.4966
13.765659711724371	-6.575139537891454	6316.749
13.765549914262241	-6.552578310622902	6073.3716
13.765440500462937	-6.530018726259715	5597.6797
13.76533147023329	-6.507460778874981	5597.6797
13.765222823480213	-6.484904462544955	5365.3643
13.76511456011126	-6.4623497713492855	5210.488
13.7650066800341	-6.439796699370778	5066.674
13.764899183156995	-6.417245240695601	4712.6704
13.764792069388319	-6.394695389413036	4712.6704
13.764685338636895	-6.372147139615636	4347.605
13.764578990811893	-6.349600485399158	4270.1665
13.764473025822923	-6.327055420862594	4148.4775
13.76436744357967	-6.304511940107992	3938.288
13.764262243992494	-6.2819700372407175	3938.288
13.76415742697185	-6.259429706369183	3772.349
13.764052992428633	-6.236890941604971	3429.4082
13.763948940274174	-6.214353737062849	2655.026
13.763845270419973	-6.191818086860613	2245.7095
13.763741982777978	-6.169283985119213	2245.7095
13.763639077260558	-6.146751425962721	2035.52
13.76353655378016	-6.124220403518171	1814.2676
13.763434412249966	-6.101690911915835	1947.0188
13.763332652583069	-6.079162945288846	1947.0188
13.763231274693272	-6.056636497773541	1947.0188
13.763130278494447	-6.034111563509161	1692.5789
13.763029663901104	-6.011588136638098	1770.0171
13.762929430827759	-5.989066211305588	1980.2067
13.7628295791895	-5.96654578165997	2212.5215
13.762730108901726	-5.944026841852534	2212.5215
13.76263101988015	-5.9215093860375365	2334.2102
13.762532312040697	-5.898993408372119	2090.833
13.762433985299884	-5.8764789030164755	1891.7059
13.762336039574338	-5.85396586413363	2035.52
13.762238474781272	-5.831454285889623	2035.52
13.76214129083799	-5.808944162453293	2079.7703
13.762044487662214	-5.786435487996396	1980.2067
13.761948065172078	-5.763928256693608	1792.1421
13.761852023286123	-5.74142246272249	2013.3945
13.761756361922876	-5.718918100263302	2013.3945
13.761661081001673	-5.696415163499358	2168.271
13.761566180441847	-5.673913646616643	1924.8938
13.76147166016318	-5.651413543804005	1814.2676
13.761377520085851	-5.628914849253127	1714.7041
13.761283760130222	-5.606417557158413	1714.7041
13.761190380217217	-5.583921661717138	1758.9546
13.761097380267834	-5.56142715712924	1924.8938
13.761004760203663	-5.538934037597511	2002.3322
13.76091251994642	-5.516442297327403	2046.5824
13.760820659418332	-5.493951930527162	2046.5824
13.760729178541878	-5.471462931407724	2555.4622
13.760638077239792	-5.448975294182691	3097.5303
13.76054735543527	-5.426489013068419	2953.716
13.760457013051797	-5.404004082283917	2201.459
13.760367050013224	-5.381520496050876	2201.459
13.76027746624363	-5.359038248593604	1537.7025
13.760188261667627	-5.3365573341391315	1515.5773
13.76009943620988	-5.314077746917008	2289.9597
13.760010989795722	-5.291599481159536	3595.3477
13.7599229223505	-5.2691225311015035	3595.3477
13.75983523380018	-5.246646890980401	4148.4775
13.759747924070803	-5.2241725550362	3805.5374
13.759660993088977	-5.201699517511548	3374.0952
13.759574440781373	-5.179227772651533	2301.0225
13.759488267075218	-5.156757314703883	2301.0225
13.759402471898088	-5.13428813791887	1493.4521
13.75931705517774	-5.111820236549228	1548.7651
13.759232016842308	-5.089353604850224	1648.3286
13.759147356820302	-5.066888237079638	1736.8293
13.759063075040585	-5.044424127497751	1736.8293
13.758979171432175	-5.021961270367249	1736.8293
13.758895645924728	-4.999499659953397	1725.7667
13.758812498447925	-4.977039290523804	1758.9546
13.758729728931927	-4.954580156348565	1692.5789
13.758647337307266	-4.932122251700228	1692.5789
13.758565323504651	-4.909665570853699	1758.9546
13.758483687455307	-4.887210108086354	1725.7667
13.758402429090621	-4.8647558576779	1471.3268
13.758321548342389	-4.842302813910458	1305.3878
13.758241045142777	-4.819850971068531	1305.3878
13.75816091942426	-4.797400323438973	1305.3878
13.758081171119516	-4.774950865310939	1404.9513
13.758001800161718	-4.752502590975972	1615.1405
13.757922806484249	-4.730055494727904	1858.5178
13.757844190020927	-4.707609570862905	1858.5178
13.75776595070576	-4.685164813679408	1825.3303
13.757688088473211	-4.662721217478167	1604.0781
13.757610603258144	-4.640278776562238	1559.8276
13.757533494995338	-4.6178374852368	1482.3893
13.757456763620505	-4.595397337809495	1482.3893
13.757380409069105	-4.572958328590004	1526.6399
13.75730443127737	-4.550520451890386	1792.1421
13.757228830181608	-4.528083702024836	1913.8312
13.757153605718514	-4.505648073309774	1770.0171
13.757078757825106	-4.48321356006381	1770.0171
13.7570042864388	-4.460780156607765	1692.5789
13.756930191497169	-4.438347857264565	1803.2051
13.75685647293831	-4.415916656359372	1891.7059
13.75678313070052	-4.393486548219449	1725.7667
13.756710164722412	-4.371057527174188	1725.7667
13.75663757494303	-4.348629587555145	1504.5145
13.756565361301565	-4.32620272369593	1449.2015
13.756493523737863	-4.303776929932359	1393.8885
13.756422062191602	-4.2813522006021785	1427.0763
13.756350976603215	-4.258928530045356	1427.0763
13.75628026691331	-4.236505912603871	1482.3893
13.75620993306274	-4.21408434262174	1471.3268
13.756139974992763	-4.191663814445044	1404.9513
13.756070392644931	-4.169244322421888	1427.0763
13.756001185961177	-4.1468258609024184	1427.0763
13.755932354883631	-4.124408424238746	1427.0763
13.755863899354967	-4.101992006785054	1393.8885
13.755795819317939	-4.0795766028974345	1305.3878
13.755728114715703	-4.057162206933979	1128.386
13.755660785491823	-4.034748813254768	1128.386
13.755593831590131	-4.012336416221818	1006.69727
13.755527252954645	-3.9899250101990473	962.4469
13.755461049529881	-3.967514589552353	962.4469
13.755395221260782	-3.9451051486495885	907.1338
13.755329768092249	-3.9226966818603954	907.1338
13.755264689969755	-3.9002891835563953	940.32166
13.755199986839159	-3.877882648111109	962.4469
13.755135658646381	-3.8554770698998473	962.4469
13.755071705337869	-3.8330724432998573	973.5095
13.755008126860293	-3.8106687626901947	973.5095
13.75494492316071	-3.788266022451781	1084.1355
13.754882094186538	-3.765864216967372	1338.5756
13.75481963988533	-3.74346334062149	1360.7008
13.754757560205123	-3.7210633878005095	1327.513
13.754695855094182	-3.6986643528925702	1659.3912
13.754634524501126	-3.6762662302876077	1659.3912
13.754573568375012	-3.6538690143773587	1902.7687
13.754512986664977	-3.631472699555254	1935.9564
13.754452779320603	-3.609077280216513	1958.0817
13.75439294629179	-3.586682750758088	1980.2067
13.754333487528799	-3.5642891055786667	1980.2067
13.754274402982167	-3.5418963390786504	2013.3945
13.754215692602633	-3.5195044456601017	1969.144
13.754157356341533	-3.497113419726861	1902.7687
13.754099394150204	-3.4747232556843586	1991.2692
13.754041805980592	-3.4523339479397785	1991.2692
13.753984591784576	-3.4299454909018596	2024.4572
13.753927751514874	-3.407557878981126	1947.0188
13.753871285123994	-3.3851711065896026	1781.0798
13.753815192565131	-3.362785168141038	1736.8293
13.753759473791707	-3.340400058050771	1736.8293
13.753704128757336	-3.318015770735711	1736.8293
13.753649157416106	-3.295632300614404	1537.7025
13.75359455972232	-3.273249642106949	1404.9513
13.753540335630623	-3.2508677896350258	1615.1405
13.753486485095921	-3.2284867376218562	1615.1405
13.753433008073564	-3.2061064804922443	1725.7667
13.753379904519171	-3.1837270126725232	1692.5789
13.75332717438857	-3.1613483285905217	1681.5165
13.75327481763809	-3.1389704226756323	1604.0781
13.753222834224111	-3.116593289358689	1604.0781
13.75317122410364	-3.0942169230720915	1593.0155
13.753119987233829	-3.0718413182496827	1604.0781
13.753069123572118	-3.0494664693267723	1393.8885
13.753018633076366	-3.0270923707401534	1316.4502
13.75296851570459	-3.0047190169280316	1316.4502
13.752918771415244	-2.9823464023300827	1482.3893
13.752869400167116	-2.959974521387412	1637.2657
13.752820401919204	-2.937603368542518	1770.0171
13.752771776630944	-2.9152329382393356	1493.4521
13.752723524261986	-2.8928632249231687	1493.4521
13.752675644772383	-2.8704942230407275	1227.9495
13.752628138122292	-2.848125927040048	1128.386
13.752581004272475	-2.8257583313705927	1205.8242
13.752534243183787	-2.803391430483127	1438.1389
13.752487854817579	-2.7810252188297953	1438.1389
13.75244183913534	-2.7586596908640364	1493.4521
13.752396196098921	-2.736294841040616	1493.4521
13.75235092567049	-2.7139306638156095	1416.0137
13.75230602781264	-2.691567153646412	1427.0763
13.75226150248816	-2.6692043049916805	1427.0763
13.752217349660114	-2.6468421123113384	1493.4521
13.752173569291987	-2.624480570066597	1471.3268
13.752130161347505	-2.602119672719907	1449.2015
13.752087125790721	-2.5797594147349625	1393.8885
13.752044462585966	-2.5573997905766834	1393.8885
13.75200217169807	-2.535040794711251	1316.4502
13.751960253091852	-2.5126824216059873	1272.2
13.751918706732763	-2.49032466572948	1272.2
13.75187753258626	-2.4679675215514467	1250.0747
13.751836730618392	-2.4456109835428324	1250.0747
13.751796300795426	-2.4232550461757354	1239.0121
13.751756243083843	-2.4008997039233897	1183.699
13.751716557450482	-2.378544951260185	1205.8242
13.751677243862547	-2.3561907826616526	1460.2642
13.751638302287525	-2.333837192604446	1460.2642
13.751599732693169	-2.3114841755663225	1548.7651
13.751561535047625	-2.289131726026156	1471.3268
13.751523709319281	-2.2667798384638993	1615.1405
13.751486255476879	-2.2444285073605936	1703.6414
13.751449173489409	-2.2220777271983407	1703.6414
13.751412463326243	-2.1997274924603136	1515.5773
13.751376124957067	-2.177377797630733	1537.7025
13.751340158351844	-2.1550286371948544	1493.4521
13.75130456348079	-2.132680005638949	1637.2657
13.75126934031452	-2.1103318974503202	1637.2657
13.75123448882387	-2.0879843071172624	1869.5807
13.751200008980108	-2.0656372291290843	1747.892
13.751165900754717	-2.0432906579760646	1393.8885
13.751132164119563	-2.0209445881494665	1205.8242
13.751098799046641	-1.9985990141414902	1205.8242
13.7510658055086	-1.9762539304453373	1227.9495
13.751033183477922	-1.9539093315550826	1272.2
13.751000932927894	-1.931565211965805	1227.9495
13.750969053831783	-1.9092215661734537	1250.0747
13.750937546163216	-1.8868783886748959	1250.0747
13.750906409896283	-1.8645356739679204	1183.699
13.750875645005125	-1.8421934165511684	1128.386
13.750845251464456	-1.8198516109241942	1183.699
13.750815229249142	-1.7975102515873975	1239.0121
13.750785578334472	-1.7751693330420522	1239.0121
13.750756298695837	-1.7528288497902473	1349.6381
13.750727390309143	-1.7304887963349376	1427.0763
13.75069885315048	-1.708149167179883	1349.6381
13.750670687196408	-1.685809956829681	1239.0121
13.750642892423578	-1.663471159789702	1239.0121
13.750615468809007	-1.64113277056612	1272.2
13.750588416330181	-1.6187947836659071	1382.8259
13.750561734964675	-1.596457193596784	1471.3268
13.750535424690602	-1.5741199948672568	1537.7025
13.750509485486129	-1.551783181986553	1537.7025
13.750483917329904	-1.5294467494646617	1537.7025
13.750458720200855	-1.5071106918122956	1559.8276
13.750433894078206	-1.4847750035408855	1604.0781
13.750409438941388	-1.46243967916256	1604.0781
13.750385354770245	-1.4401047131901552	1604.0781
13.750361641544995	-1.4177701001372025	1537.7025
13.750338299245987	-1.3954358345178908	1604.0781
13.750315327854102	-1.3731019108470974	1637.2657
13.750292727350315	-1.350768323640333	1659.3912
13.750270497715913	-1.3284350674137535	1659.3912
13.75024863893263	-1.3061021366841647	1593.0155
13.750227150982527	-1.2837695259689945	1526.6399
13.750206033847773	-1.2614372297862675	1581.9528
13.750185287510936	-1.2391052426546179	1913.8312
13.750164911955045	-1.2167735590932867	1913.8312
13.750144907163198	-1.1944421736220754	2079.7703
13.750125273118886	-1.1721110807613624	1504.5145
13.750106009806006	-1.1497802750320965	1382.8259
13.750087117208626	-1.127449750955764	1659.3912
13.750068595311168	-1.1051195030543945	1659.3912
13.75005044409839	-1.0827895258505498	2201.459
13.750032663555416	-1.0604598138673127	2544.4
13.750015253667424	-1.0381303616282556	2301.0225
13.749998214420117	-1.0158011636574644	2832.0273
13.74998154579953	-0.9934722144795133	2832.0273
13.749965247791863	-0.9711435086194431	2909.4658
13.749949320383697	-0.9488150406027654	2577.5874
13.749933763561899	-0.9264868049554453	2610.7754
13.749918577313636	-0.9041587962038922	2732.464
13.749903761626436	-0.8818310088749537	2732.464
13.749889316488042	-0.8595034374958952	2433.774
13.74987524188666	-0.8371760765944048	2024.4572
13.749861537810524	-0.814848920698557	2245.7095
13.74984820424853	-0.7925219643368391	2400.5854
13.749835241189533	-0.7701952020380998	2400.5854
13.749822648622928	-0.7478686283315735	2599.7126
13.749810426538328	-0.7255422377468498	2754.589
13.749798574925729	-0.7032160248138728	3374.0952
13.749787093775211	-0.6808899840629146	3827.6624
13.749775983077493	-0.6585641100245948	3827.6624
13.749765242823328	-0.6362383972298362	3993.6013
13.749754873003935	-0.6139128402098801	3650.6606
13.749744873610618	-0.591587433496254	3263.469
13.7497352446353	-0.5692621716207883	3705.9734
13.749725986070015	-0.5469370491155803	3705.9734
13.749717097907054	-0.5246120605129936	3882.9753
13.749708580139238	-0.5022872003456551	4646.2954
13.749700432759441	-0.47996246314642893	5420.6772
13.749692655760946	-0.45763784344841807	4767.9834
13.749685249137453	-0.43531333578495335	4767.9834
13.74967821288279	-0.4129889346895746	3363.033
13.749671546991152	-0.3906646346960271	3374.0952
13.749665251457065	-0.36834043033825026	3761.2866
13.749659326275363	-0.3460163161503667	4701.6084
13.749653771441126	-0.3236922866666696	4701.6084
13.749648586949862	-0.30136833642161726	6106.5596
13.74964377279716	-0.27904445994981414	6604.3755
13.749639328979184	-0.25672065178601183	6360.999
13.749635255492226	-0.2343969064650889	6648.627
13.749631552332941	-0.212073218522045	6648.627
13.749628219498298	-0.18974958249198962	7223.8823
13.749625256985487	-0.16742599291013044	7046.881
13.74962266479217	-0.14510244431176592	6748.1904
13.749620442916065	-0.12277893123227028	6958.38
13.749618591355475	-0.10045544820708846	6958.38
13.749617110108908	-0.07813198977172146	7688.512
13.749615999174933	-0.05580855046171609	6604.3755
13.749615258552833	-0.03348512481265815	4967.111
13.749614888241924	-0.01116170736015798	4358.6675
13.749614888241924	0.01116170736015798	4358.6675
13.749615258552833	0.03348512481265815	4358.6675
13.749615999174933	0.05580855046171609	4568.8574
13.749617110108908	0.07813198977172146	3108.5928
13.749618591355475	0.10045544820708846	2068.7078
13.749620442916065	0.12277893123227028	2068.7078
13.74962266479217	0.14510244431176592	2975.8416
13.749625256985487	0.16742599291013044	3860.85
13.749628219498298	0.18974958249198962	3838.7246
13.749631552332941	0.212073218522045	3628.5352
13.749635255492226	0.2343969064650889	3628.5352
13.749639328979184	0.25672065178601183	3562.1597
13.74964377279716	0.27904445994981414	3307.7197
13.749648586949862	0.30136833642161726	2964.7786
13.749653771441126	0.3236922866666696	2876.2778
13.749659326275363	0.3460163161503667	2876.2778
13.749665251457065	0.36834043033825026	2843.0903
13.749671546991152	0.3906646346960271	2378.4604
13.74967821288279	0.4129889346895746	2157.2087
13.749685249137453	0.43531333578495335	1891.7059
13.749692655760946	0.45763784344841807	1891.7059
13.749700432759441	0.47996246314642893	1814.2676
13.749708580139238	0.5022872003456551	2112.9583
13.749717097907054	0.5246120605129936	2002.3322
13.749725986070015	0.5469370491155803	1947.0188
13.7497352446353	0.5692621716207883	1947.0188
13.749744873610618	0.591587433496254	2179.334
13.749754873003935	0.6139128402098801	2002.3322
13.749765242823328	0.6362383972298362	2024.4572
13.749775983077493	0.6585641100245948	2301.0225
13.749787093775211	0.6808899840629146	2301.0225
13.749798574925729	0.7032160248138728	2223.5842
13.749810426538328	0.7255422377468498	2820.9648
13.749822648622928	0.7478686283315735	3528.972
13.749835241189533	0.7701952020380998	3451.5334
13.74984820424853	0.7925219643368391	3451.5334
13.749861537810524	0.814848920698557	3717.0356
13.74987524188666	0.8371760765944048	4126.3525
13.749889316488042	0.8595034374958952	4015.726
13.749903761626436	0.8818310088749537	3130.7178
13.749918577313636	0.9041587962038922	3130.7178
13.749933763561899	0.9264868049554453	2433.774
13.749949320383697	0.9488150406027654	2356.3352
13.749965247791863	0.9711435086194431	2655.026
13.74998154579953	0.9934722144795133	2898.403
13.749998214420117	1.0158011636574644	2898.403
13.750015253667424	1.0381303616282556	2843.0903
13.750032663555416	1.0604598138673127	2444.8362
13.75005044409839	1.0827895258505498	1902.7687
13.750068595311168	1.1051195030543945	1770.0171
13.750087117208626	1.127449750955764	1770.0171
13.750106009806006	1.1497802750320965	1924.8938
13.750125273118886	1.1721110807613624	2079.7703
13.750144907163198	1.1944421736220754	2135.0833
13.750164911955045	1.2167735590932867	2035.52
13.750185287510936	1.2391052426546179	2035.52
13.750206033847773	1.2614372297862675	2101.8953
13.750227150982527	1.2837695259689945	2422.7107
13.75024863893263	1.3061021366841647	2655.026
13.750270497715913	1.3284350674137535	2765.6519
13.750292727350315	1.350768323640333	2765.6519
13.750315327854102	1.3731019108470974	2677.1511
13.750338299245987	1.3954358345178908	2500.1494
13.750361641544995	1.4177701001372025	2677.1511
13.750385354770245	1.4401047131901552	2820.9648
13.750409438941388	1.46243967916256	2820.9648
13.750433894078206	1.4847750035408855	2643.9631
13.750458720200855	1.5071106918122956	2666.0886
13.750483917329904	1.5294467494646617	3141.7803
13.750509485486129	1.551783181986553	3208.1562
13.750535424690602	1.5741199948672568	3208.1562
13.750561734964675	1.596457193596784	3418.3452
13.750588416330181	1.6187947836659071	3849.7876
13.750615468809007	1.64113277056612	4436.106
13.750642892423578	1.663471159789702	4502.481
13.750670687196408	1.685809956829681	4502.481
13.75069885315048	1.708149167179883	4391.8555
13.750727390309143	1.7304887963349376	4856.4844
13.750756298695837	1.7528288497902473	5221.551
13.750785578334472	1.7751693330420522	5542.366
13.750815229249142	1.7975102515873975	5542.366
13.750845251464456	1.8198516109241942	5630.8667
13.750875645005125	1.8421934165511684	5210.488
13.750906409896283	1.8645356739679204	5055.6123
13.750937546163216	1.8868783886748959	5011.3613
13.750969053831783	1.9092215661734537	5011.3613
13.751000932927894	1.931565211965805	5664.0547
13.751033183477922	1.9539093315550826	6283.5605
13.7510658055086	1.9762539304453373	6073.3716
13.751098799046641	1.9985990141414902	5874.2446
13.751132164119563	2.0209445881494665	5874.2446
13.751165900754717	2.0432906579760646	5509.178
13.751200008980108	2.0656372291290843	4779.047
13.75123448882387	2.0879843071172624	3440.471
13.75126934031452	2.1103318974503202	2378.4604
13.75130456348079	2.132680005638949	2378.4604
13.751340158351844	2.1550286371948544	2566.525
13.751376124957067	2.177377797630733	2721.4016
13.751412463326243	2.1997274924603136	2798.8398
13.751449173489409	2.2220777271983407	3374.0952
13.751486255476879	2.2444285073605936	3374.0952
13.751523709319281	2.2667798384638993	3407.2827
13.751561535047625	2.289131726026156	3484.7214
13.751599732693169	2.3114841755663225	3683.848
13.751638302287525	2.333837192604446	3528.972
13.751677243862547	2.3561907826616526	3528.972
13.751716557450482	2.378544951260185	3351.97
13.751756243083843	2.4008997039233897	3219.2188
13.751796300795426	2.4232550461757354	3252.4067
13.751836730618392	2.4456109835428324	3517.9092
13.75187753258626	2.4679675215514467	3517.9092
13.751918706732763	2.49032466572948	3750.2244
13.751960253091852	2.5126824216059873	3905.1006
13.75200217169807	2.535040794711251	4037.8518
13.752044462585966	2.5573997905766834	4048.9143
13.752087125790721	2.5797594147349625	4048.9143
13.752130161347505	2.602119672719907	4037.8518
13.752173569291987	2.624480570066597	4259.104
13.752217349660114	2.6468421123113384	4380.7925
13.75226150248816	2.6692043049916805	4358.6675
13.75230602781264	2.691567153646412	4358.6675
13.75235092567049	2.7139306638156095	4137.4155
13.752396196098921	2.736294841040616	4104.2266
13.75244183913534	2.7586596908640364	4502.481
13.752487854817579	2.7810252188297953	4679.483
13.752534243183787	2.803391430483127	4679.483
13.752581004272475	2.8257583313705927	4137.4155
13.752628138122292	2.848125927040048	3329.8447
13.752675644772383	2.8704942230407275	3031.1543
13.752723524261986	2.8928632249231687	3285.5945
13.752771776630944	2.9152329382393356	3285.5945
13.752820401919204	2.937603368542518	3318.7825
13.752869400167116	2.959974521387412	3020.0918
13.752918771415244	2.9823464023300827	2854.1526
13.75296851570459	3.0047190169280316	2743.5269
13.753018633076366	3.0270923707401534	2743.5269
13.753069123572118	3.0494664693267723	2666.0886
13.753119987233829	3.0718413182496827	2898.403
13.75317122410364	3.0942169230720915	3363.033
13.753222834224111	3.116593289358689	3606.4102
13.75327481763809	3.1389704226756323	3606.4102
13.75332717438857	3.1613483285905217	3672.7856
13.753379904519171	3.1837270126725232	3639.5977
13.753433008073564	3.2061064804922443	3274.5315
13.753486485095921	3.2284867376218562	2909.4658
13.753540335630623	3.2508677896350258	2909.4658
13.75359455972232	3.273249642106949	3119.6553
13.753649157416106	3.295632300614404	3163.9055
13.753704128757336	3.318015770735711	2964.7786
13.753759473791707	3.340400058050771	2787.777
13.753815192565131	3.362785168141038	2787.777
13.753871285123994	3.3851711065896026	2632.9004
13.753927751514874	3.407557878981126	2997.967
13.753984591784576	3.4299454909018596	2909.4658
13.754041805980592	3.4523339479397785	2621.838
13.754099394150204	3.4747232556843586	2621.838
13.754157356341533	3.497113419726861	3009.029
13.754215692602633	3.5195044456601017	2787.777
13.754274402982167	3.5418963390786504	2234.6467
13.754333487528799	3.5642891055786667	2223.5842
13.75439294629179	3.586682750758088	2223.5842
13.754452779320603	3.609077280216513	2754.589
13.754512986664977	3.631472699555254	3263.469
13.754573568375012	3.6538690143773587	3097.5303
13.754634524501126	3.6762662302876077	2334.2102
13.754695855094182	3.6986643528925702	2334.2102
13.754757560205123	3.7210633878005095	1781.0798
13.75481963988533	3.74346334062149	1703.6414
13.754882094186538	3.765864216967372	1902.7687
13.75494492316071	3.788266022451781	1947.0188
13.755008126860293	3.8106687626901947	1913.8312
13.755071705337869	3.8330724432998573	1913.8312
13.755135658646381	3.8554770698998473	1913.8312
13.755199986839159	3.877882648111109	2024.4572
13.755264689969755	3.9002891835563953	2455.899
13.755329768092249	3.9226966818603954	2433.774
13.755395221260782	3.9451051486495885	2433.774
13.755461049529881	3.967514589552353	1947.0188
13.755527252954645	3.9899250101990473	1460.2642
13.755593831590131	4.012336416221818	1338.5756
13.755660785491823	4.034748813254768	1504.5145
13.755728114715703	4.057162206933979	1504.5145
13.755795819317939	4.0795766028974345	1626.2034
13.755863899354967	4.101992006785054	1692.5789
13.755932354883631	4.124408424238746	1526.6399
13.756001185961177	4.1468258609024184	1626.2034
13.756070392644931	4.169244322421888	1626.2034
13.756139974992763	4.191663814445044	1891.7059
13.75620993306274	4.21408434262174	1924.8938
13.75628026691331	4.236505912603871	1836.3928
13.756350976603215	4.258928530045356	1825.3303
13.756422062191602	4.2813522006021785	1825.3303
13.756493523737863	4.303776929932359	1935.9564
13.756565361301565	4.32620272369593	2079.7703
13.75663757494303	4.348629587555145	2212.5215
13.756710164722412	4.371057527174188	2378.4604
13.75678313070052	4.393486548219449	2378.4604
13.75685647293831	4.415916656359372	2522.2747
13.756930191497169	4.438347857264565	2489.0867
13.7570042864388	4.460780156607765	2312.085
13.757078757825106	4.48321356006381	2289.9597
13.757153605718514	4.505648073309774	2289.9597
13.757228830181608	4.528083702024836	2444.8362
13.75730443127737	4.550520451890386	2223.5842
13.757380409069105	4.572958328590004	2124.0205
13.757456763620505	4.595397337809495	2090.833
13.757533494995338	4.6178374852368	2090.833
13.757610603258144	4.640278776562238	1814.2676
13.757688088473211	4.662721217478167	1869.5807
13.75776595070576	4.685164813679408	2057.645
13.757844190020927	4.707609570862905	2157.2087
13.757922806484249	4.730055494727904	2157.2087
13.758001800161718	4.752502590975972	2256.772
13.758081171119516	4.774950865310939	2312.085
13.75816091942426	4.797400323438973	2190.3962
13.758241045142777	4.819850971068531	2301.0225
13.758321548342389	4.842302813910458	2301.0225
13.758402429090621	4.8647558576779	2577.5874
13.758483687455307	4.887210108086354	2655.026
13.758565323504651	4.909665570853699	2843.0903
13.758647337307266	4.932122251700228	3617.473
13.758729728931927	4.954580156348565	3617.473
13.758812498447925	4.977039290523804	4447.1685
13.758895645924728	4.999499659953397	4756.921
13.758979171432175	5.021961270367249	4867.5474
13.759063075040585	5.044424127497751	4756.921
13.759147356820302	5.066888237079638	4756.921
13.759232016842308	5.089353604850224	4635.2324
13.75931705517774	5.111820236549228	4801.171
13.759402471898088	5.13428813791887	4712.6704
13.759488267075218	5.156757314703883	4480.3564
13.759574440781373	5.179227772651533	4480.3564
13.759660993088977	5.201699517511548	4236.978
13.759747924070803	5.2241725550362	3882.9753
13.75983523380018	5.246646890980401	3606.4102
13.7599229223505	5.2691225311015035	3274.5315
13.760010989795722	5.291599481159536	3274.5315
13.76009943620988	5.314077746917008	3307.7197
13.760188261667627	5.3365573341391315	3805.5374
13.76027746624363	5.359038248593604	3838.7246
13.760367050013224	5.381520496050876	3517.9092
13.760457013051797	5.404004082283917	3517.9092
13.76054735543527	5.426489013068419	3064.3423
13.760638077239792	5.448975294182691	2599.7126
13.760729178541878	5.471462931407724	2345.273
13.760820659418332	5.493951930527162	2267.8342
13.76091251994642	5.516442297327403	2267.8342
13.761004760203663	5.538934037597511	2721.4016
13.761097380267834	5.56142715712924	3617.473
13.761190380217217	5.583921661717138	4402.918
13.761283760130222	5.606417557158413	4967.111
13.761377520085851	5.628914849253127	4967.111
13.76147166016318	5.651413543804005	5077.737
13.761566180441847	5.673913646616643	4568.8574
13.761661081001673	5.696415163499358	3573.2224
13.761756361922876	5.718918100263302	2909.4658
13.761852023286123	5.74142246272249	2909.4658
13.761948065172078	5.763928256693608	2909.4658
13.762044487662214	5.786435487996396	2632.9004
13.76214129083799	5.808944162453293	2112.9583
13.762238474781272	5.831454285889623	1814.2676
13.762336039574338	5.85396586413363	1814.2676
13.762433985299884	5.8764789030164755	1515.5773
13.762532312040697	5.898993408372119	1958.0817
13.76263101988015	5.9215093860375365	2997.967
13.762730108901726	5.944026841852534	3838.7246
13.7628295791895	5.96654578165997	3838.7246
13.762929430827759	5.989066211305588	4624.17
13.763029663901104	6.011588136638098	4159.5405
13.763130278494447	6.034111563509161	2942.6536
13.763231274693272	6.056636497773541	2422.7107
13.763332652583069	6.079162945288846	2422.7107
13.763434412249966	6.101690911915835	2201.459
13.76353655378016	6.124220403518171	2157.2087
13.763639077260558	6.146751425962721	2334.2102
13.763741982777978	6.169283985119213	3009.029
13.763845270419973	6.191818086860613	3009.029
13.763948940274174	6.214353737062849	3816.5996
13.764052992428633	6.236890941604971	4048.9143
13.76415742697185	6.259429706369183	3838.7246
13.764262243992494	6.2819700372407175	3606.4102
13.76436744357967	6.304511940107992	3606.4102
13.764473025822923	6.327055420862594	3462.5962
13.764578990811893	6.349600485399158	3473.6587
13.764685338636895	6.372147139615636	3440.471
13.764792069388319	6.394695389413036	3528.972
13.764899183156995	6.417245240695601	3528.972
13.7650066800341	6.439796699370778	3916.1633
13.76511456011126	6.4623497713492855	4203.7905
13.765222823480213	6.484904462544955	4447.1685
13.76533147023329	6.507460778874981	4568.8574
13.765440500462937	6.530018726259715	4568.8574
13.765549914262241	6.552578310622902	4325.4795
13.765659711724371	6.575139537891454	3960.4133
13.765769892943025	6.5977024139956635	3739.1614
13.765880458012122	6.620266944869064	3927.2258
13.765991407025956	6.6428331364485285	3927.2258
13.76610274007927	6.665400994674318	4214.8535
13.766214457267013	6.6879705254899635	4513.544
13.766326558684602	6.710541734842418	5243.676
13.766439044427816	6.733114628682018	5487.0537
13.7665519145927	6.755689212962436	5487.0537
13.766665169275552	6.778265493640708	4922.861
13.766778808573354	6.80084347667744	4668.4204
13.766892832583073	6.823423168036486	4624.17
13.76700724140234	6.846004573685295	4646.2954
13.767122035128882	6.86858769959464	4646.2954
13.76723721386099	6.8911725517388716	4856.4844
13.767352777697186	6.9137591360957495	4933.9224
13.767468726736361	6.936347458646545	4900.735
13.767585061077716	6.958937525376	5044.5493
13.767701780820959	6.981529342272467	5044.5493
13.767818886066006	7.004122915327752	5221.551
13.767936376913207	7.02671825053724	5110.9243
13.768054253463275	7.049315353899894	5044.5493
13.768172515817186	7.07191423141819	5365.3643
13.768291164076327	7.094514889098223	5365.3643
13.768410198342496	7.11711733294972	5498.1157
13.768529618717855	7.139721568986022	5033.4863
13.768649425304776	7.1623276032240195	4535.6685
13.768769618206145	7.1849354416843205	4380.7925
13.768890197525067	7.20754509039113	4380.7925
13.769011163365152	7.2301565553723774	4491.419
13.769132515830385	7.252769842659702	4856.4844
13.769254255024881	7.275384958288294	4690.546
13.769376381053307	7.298001908297174	3971.4756
13.769498894020662	7.320620698729056	3971.4756
13.769621794032355	7.343241335630428	3816.5996
13.769745081193982	7.3658638250514255	3982.5383
13.76986875561175	7.388488173046082	3882.9753
13.76999281739189	7.411114385672028	3551.0972
13.770117266641414	7.433742468990918	3551.0972
13.770242103467318	7.456372429067988	3230.2815
13.770367327977219	7.479004271972446	3462.5962
13.77049294027887	7.501638003777205	3971.4756
13.770618940480707	7.524273630559199	4469.2935
13.770745328691163	7.546911158399014	4469.2935
13.770872105019347	7.569550593381292	4447.1685
13.770999269574515	7.592191941594436	4015.726
13.7711268224664	7.61483520913081	4093.1648
13.771254763805118	7.637480402086704	4181.666
13.771383093700965	7.660127526562233	4181.666
13.771511812264961	7.68277658866167	4602.045
13.77164091960807	7.705427594492978	5210.488
13.77177041584192	7.728080550168277	5066.674
13.771900301078432	7.750735461803637	4900.735
13.772030575429904	7.773392335519112	4900.735
13.772161239008899	7.796051177438734	4756.921
13.772292291928508	7.818711993690633	4613.1074
13.772423734301995	7.841374790406876	4325.4795
13.772555566243243	7.864039573723731	4170.603
13.772687787866326	7.886706349781433	4170.603
13.772820399285747	7.909375124724335	4425.043
13.77295340061632	7.9320459047008445	4336.542
13.773086791973265	7.954718695863514	4347.605
13.773220573472294	7.977393504369092	4491.419
13.773354745229298	8.000070336378347	4491.419
13.77348930736065	8.022749198056275	4071.04
13.773624259983112	8.04543009557205	3617.473
13.773759603213653	8.068113035098929	3329.8447
13.773895337169927	8.09079802281455	3451.5334
13.774031461969663	8.113485064900598	3451.5334
13.774167977731098	8.136174167543055	4082.1023
13.774304884572798	8.15886533693212	4170.603
13.77444218261379	8.181558579262305	4281.2285
13.774579871973371	8.204253900732319	4236.978
13.774717952771377	8.226951307545264	4236.978
13.774856425127735	8.249650805908367	3540.0342
13.774995289163057	8.272352402033349	3163.9055
13.775134544998084	8.29505610213613	3152.8433
13.775274192754102	8.317761912437053	3562.1597
13.775414232552848	8.34046983916088	3562.1597
13.775554664516093	8.363179888536521	3849.7876
13.77569548876633	8.3858920667975	3838.7246
13.775836705426196	8.408606380181592	4203.7905
13.775978314618982	8.431322834931153	4292.291
13.776120316468102	8.454041437292826	4292.291
13.776262711097433	8.47676219351774	3451.5334
13.776405498631354	8.499485109861567	2643.9631
13.776548679194368	8.522210192584296	2400.5854
13.776692252911637	8.544937447950575	2345.273
13.776836219908484	8.567666882229435	2345.273
13.776980580310775	8.590398501694512	2278.897
13.777125334244674	8.613132312623932	2157.2087
13.777270481836743	8.635868321300388	2577.5874
13.777416023213982	8.65860653401116	3241.344
13.777561958503618	8.681346957048023	3241.344
13.777708287833539	8.704089596707526	3517.9092
13.777855011331715	8.726834459290622	3816.5996
13.778002129126753	8.749581551103063	4336.542
13.778149641347483	8.77233087845514	4203.7905
13.778297548123142	8.795082447661812	4203.7905
13.778445849583415	8.817836265042741	3783.4119
13.778594545858365	8.840592336922292	3208.1562
13.778743637078499	8.863350669629542	2843.0903
13.778893123374601	8.886111269498246	2710.3386
13.77904300487781	8.908874142866845	2710.3386
13.779193281719774	8.931639296078615	2632.9004
13.779343954032555	8.954406735481623	2743.5269
13.779495021948428	8.977176467428583	2865.2153
13.77964648560025	8.999948498277144	2666.0886
13.779798345121257	9.022722834389759	2666.0886
13.779950600644861	9.045499482133552	1858.5178
13.78010325230517	9.0682784478807	1626.2034
13.780256300236415	9.09105973800806	2002.3322
13.780409744573436	9.113843358897501	2079.7703
13.780563585451306	9.13662931693568	2079.7703
13.780717823005599	9.159417618514224	1902.7687
13.780872457372283	9.182208270029687	1858.5178
13.781027488687597	9.205001277883467	2610.7754
13.781182917088342	9.22779664848204	2931.5913
13.781338742711576	9.250594388236737	2931.5913
13.781494965694868	9.273394503563965	2544.4
13.781651586176148	9.296197000885105	2179.334
13.78180860429365	9.319001886626483	1902.7687
13.781966020186207	9.341809167219598	2146.1455
13.782123833992845	9.364618849100856	2146.1455
13.782282045853144	9.387430938711823	2632.9004
13.782440655906939	9.410245442499066	2566.525
13.782599664294656	9.433062366914363	2312.085
13.78275907115684	9.455881718414403	1880.6433
13.782918876634811	9.478703503461277	1880.6433
13.783079080869937	9.50152772852197	1736.8293
13.783239684004227	9.52435440006878	1747.892
13.783400686180002	9.547183524579138	1692.5789
13.78356208754009	9.570015108535731	1836.3928
13.783723888227401	9.592849158426224	1836.3928
13.783886088385634	9.615685680743777	1858.5178
13.784048688158736	9.638524681986693	1781.0798
13.78421168769103	9.6613661686585	1947.0188
13.784375087127305	9.684210147268047	2157.2087
13.784538886612768	9.707056624329484	2157.2087
13.784703086292884	9.72990560636215	2068.7078
13.784867686313723	9.752757099890864	2101.8953
13.785032686821664	9.775611111445704	2013.3945
13.785198087963582	9.798467647562179	1736.8293
13.785363889886558	9.821326714780996	1736.8293
13.785530092738306	9.844188319648449	1825.3303
13.785696696666887	9.867052468716174	2024.4572
13.785863701820698	9.88991916854117	2068.7078
13.78603110834858	9.912788425685916	2168.271
13.786198916399846	9.935660246718372	2168.271
13.786367126124228	9.958534638211999	2411.6484
13.786535737671805	9.981411606745676	2411.6484
13.786704751192957	10.00429115890372	2157.2087
13.786874166838851	10.027173301276248	1902.7687
13.787043984760677	10.050058040458623	1902.7687
13.78721420511028	10.072945383051938	2721.4016
13.78738482803971	10.095835335662711	4059.977
13.787555853701765	10.118727904903308	4347.605
13.787727282249303	10.141623097391417	3949.3508
13.787899113835817	10.16452091975053	3949.3508
13.788071348615206	10.187421378609768	3396.2207
13.788243986741648	10.210324480603802	3163.9055
13.78841702836989	10.233230232373103	2986.904
13.788590473654983	10.256138640563739	2278.897
13.788764322752625	10.279049711827673	2278.897
13.788938575818612	10.301963452822347	2389.5234
13.789113233009365	10.324879870211097	3042.2168
13.789288294481713	10.347798970663016	4159.5405
13.789463760392897	10.370720760852981	4402.918
13.789639630900542	10.393645247461624	4402.918
13.789815906162776	10.416572437175464	3916.1633
13.789992586337954	10.439502336686688	4635.2324
13.790169671585215	10.462434952693627	5509.178
13.790347162063723	10.485370291900164	5287.9263
13.790525057933449	10.508308361016363	5287.9263
13.790703359354389	10.531249166757883	5088.8
13.79088206648732	10.55419271584657	5442.803
13.791061179493267	10.577139015010092	5310.052
13.791240698533755	10.600088070982098	4944.9854
13.791420623770795	10.623039890502293	4944.9854
13.791600955366546	10.645994480316126	4314.4175
13.791781693483967	10.668951847175359	3683.848
13.791962838286137	10.691911997837535	3263.469
13.79214438993681	10.714874939066437	2621.838
13.792326348600074	10.737840677631842	2621.838
13.792508714440434	10.76080922030958	2466.9612
13.792691487622879	10.783780573881646	2732.464
13.79287466831273	10.806754745136056	3042.2168
13.793058256675867	10.829731740867064	2787.777
13.793242252878597	10.852711567875076	2787.777
13.79342665708747	10.875694232966516	2588.6504
13.793611469469774	10.898679742954256	2312.085
13.793796690193075	10.921668104657222	2124.0205
13.79398231942529	10.944659324900522	2798.8398
13.794168357334984	10.967653410515675	2798.8398
13.794354804091036	10.990650368340363	2776.7146
13.79454165986279	11.013650205218566	2699.2761
13.79472892481996	11.036652928000521	2710.3386
13.794916599132794	11.059658543542854	2555.4622
13.795104682971978	11.08266705870854	2555.4622
13.795293176508656	11.1056784803669	2433.774
13.795482079914283	11.128692815393546	2256.772
13.795671393360982	11.151710070670674	1969.144
13.795861117021172	11.174730253086757	1858.5178
13.796051251067595	11.1977533695366	1858.5178
13.796241795673785	11.22077942692177	1869.5807
13.79643275101343	11.243808432150031	1880.6433
[truncated: 998,000+ more rows]
