# Supplementary material for: A GAN-based approach to solar radiation prediction: data augmentation and model optimization for Saudi Arabia
Source: PeerJ Comput Sci. 2025 Sep 10;11:e3189. doi: 10.7717/peerj-cs.3189 (PMC12453800; doi:10.7717/peerj-cs.3189)
Supplement: Supplemental Information 1 — Clipped and Calibrated SEVIRI Satellite Imagery for Saudi Arabia with Python Scripts for Preprocessing, CSV Export, Results, and Visualization. All scripts, raw satellite files, and processed outputs used in the study: (1) preprocessing scripts to normalize, interpolate, and engineer features from SEVIRI satellite data, (2) Python scripts for SEVIRI .nat file decoding and CSV export using Satpy, (3) generated synthetic datasets via GAN models, and (4) visual summaries (histograms, scatter plots, performance comparisons) illustrating the accuracy and distribution of both real and augmented solar radiation data across climatic zones in Saudi Arabia. [file peerj-cs-11-3189-s001.zip › Supplemental_Materials/README.txt]

A GAN-Based Approach to Solar Radiation Prediction
Purpose
This project employs a Generative Adversarial Network (GAN) to generate synthetic data for solar radiation prediction. It includes preprocessing, GAN training, verification, and visualization steps, providing a comprehensive pipeline for data augmentation and analysis.

Instructions for Running the Code
Set Up the Virtual Environment:

python -m venv .venv
source .venv/bin/activate       # On macOS/Linux
.venv\Scripts\activate          # On Windows
Install Dependencies:


pip install -r requirements.txt
Run Preprocessing: Preprocess the raw data to create a normalized dataset for training:


python preprocessing.py --input <path_to_raw_data> --output <path_to_processed_data>
Train the GAN: Train the GAN to generate synthetic data:


python gan_training.py --input <path_to_processed_data> --output <output_directory> --batch_size 32 --epochs 1000
Verify Synthetic Data: Compute basic statistics and generate histograms for the synthetic data:


python verify_synthetic_data.py --input <path_to_synthetic_data>
Visualize Synthetic Data: Create plots to visualize the distribution of the synthetic data:


python visualize_synthetic_data.py --input <path_to_synthetic_data>
Dependencies
Python 3.8 or higher
TensorFlow
NumPy
Pandas
Matplotlib
You can install all required dependencies using:

pip install -r requirements.txt
Directory Structure

Supplemental_Materials/
│
├── Data/
│   ├── Raw/                     # Contains raw solar data
│   ├── Processed/               # Contains preprocessed solar data
│
├── Code/
│   ├── preprocessing.py         # Preprocesses raw data
│   ├── gan_training.py          # Trains the GAN
│   ├── verify_synthetic_data.py # Verifies synthetic data
│   ├── visualize_synthetic_data.py # Visualizes synthetic data
│
├── Results/
│   ├── synthetic_data_samples/  # Stores generated synthetic data
│
└── README.md                    # Project documentation
Reproducibility
Follow the steps outlined above to reproduce the results. Ensure all paths are correctly specified, and the environment is configured with the required dependencies.

Contributions
Feel free to contribute to this project by raising issues, suggesting features, or submitting pull requests.

PROJECT SUMMARY: Synthetic Solar Radiation Data Generation using GANs
=====================================================================

Corresponding Author:
---------------------
Abdalla Alameen (a.alameen@psau.edu.sa)

1. Dataset Overview
-------------------
| Dataset Type | File Path                                           | Description                                            |
|--------------|-----------------------------------------------------|--------------------------------------------------------|
| Raw Input    | Data/Raw/solar_data_raw.csv                         | Original satellite-derived or ground-observed data     |
| Processed    | Data/Processed/solar_data_processed.csv             | Normalized and cleaned data for GAN training           |
| Synthetic    | Results/synthetic_data_samples/synthetic_data.csv   | GAN-generated samples mimicking real data distribution |

2. GAN Training Details
------------------------
| Parameter     | Value                  |
|---------------|------------------------|
| Model Type    | Deep Convolutional GAN |
| Epochs        | 1000                   |
| Batch Size    | 64                     |
| Input Features| Solar radiation, temp  |
| Output        | Synthetic time-series  |

3. Evaluation Metrics
----------------------
From evaluate_data.py:

Statistical Similarity:
------------------------
Mean (Real)         = 0.482
Mean (Synthetic)    = 0.479
Std Dev (Real)      = 0.121
Std Dev (Synthetic) = 0.118
Wasserstein Distance= 0.027

Conclusion: High similarity achieved between synthetic and real distributions.

4. Visualization Outputs
-------------------------
| Plot File                     | Description                                  |
|------------------------------|----------------------------------------------|
| histogram_temperature.png     | Histogram: real vs synthetic temperature     |
| histogram_solar_radiation.png | Histogram: real vs synthetic radiation       |
| Feature_1.png                 | Synthetic distribution for Feature 1         |
| Feature_2.png                 | Synthetic distribution for Feature 2         |
| synthetic_data_histograms.png | General synthetic feature histogram          |

5. Data Source
---------------
- Raw satellite data obtained from:
  https://data.eumetsat.int/data/map/EO:EUM:DAT:MSG:HRSEVIRI

- Downloaded via official license using a registered EUMETSAT account.
- Compliant with PeerJ data availability policy.
